# Supplementary material for: Exploration of blood−derived coding and non-coding RNA diagnostic immunological panels for COVID-19 through a co-expressed-based machine learning procedure
Source: Front Immunol. 2022 Nov 3;13:1001070. doi: 10.3389/fimmu.2022.1001070 (PMC9670818; doi:10.3389/fimmu.2022.1001070)
Supplement: Supplementary Table 1 — List of genes in each identified module from the analysis of COVID-19 vs. healthy subjects. [file Table_1.xlsx]

## Sheet: Sheet1
black	blue	brown	cyan	darkgreen	darkorange	darkturquoise	greenyellow	lightcyan	lightgreen	lightyellow	midnightblue	organ	purple	royalblue	yellow
AACS	A2M	ABAT	ABCB9	ACHE	ACAT1	ABHD10	AARS1	AAMDC	A1CF	AGRN	ALDOC	ABCC3	AASDH	ADAP2	AATK
AARS2	AASS	ABCA1	ALDH1L2	AHSP	ACAT2	ADH5	ABCB8	ABCD1	A2ML1	APOL1	BATF3	ALOX12	AASDHPPT	ANXA2	ABCA2
AARSD1	ABCA10	ABCA13	ANLN	AKT1S1	ALG5	ADSL	ABCF2	ABHD8	A3GALT2	APOL6	BOLA1	ANKRD9	ABCA5	ASGR2	ABCC6
ABCA3	ABCB1	ABCC2	ARHGAP11A	ALAS2	AP1S1	AIMP1	ABHD12	ACAP1	A4GALT	BATF2	BOLA2B	BEX3	ABCD3	ASPHD2	ABLIM3
ABCF1	ABCB10	ABCC4	ARNTL2	AMPD2	ATP5F1C	AK6	ABHD14A	ACKR1	AAGAB	BTN2A2	BOLA3	CD151	ABRAXAS1	BAK1	ABTB1
ABHD1	ABCB4	ABCC5	ASPM	ANK1	ATP5MC1	ALKBH3	ABHD14B	ACOT7	AANAT	BTN3A1	C12orf57	CDKN1A	ACADM	BLVRA	ACP6
ABHD15	ABCD2	ABCG1	AUNIP	ANKH	ATP5MC3	ANAPC10	ABHD17A	ACRBP	ABCA12	BTN3A3	C16orf74	CLIP2	ACBD5	BST2	ACTA2
ABL1	ABCE1	ABHD12B	AURKA	AP2A1	ATP5ME	ANXA2R	ABI3	ADAM15	ABCA4	CARD17	C1orf50	CLU	ADD3	C1QA	ADAM8
ABLIM1	ABHD6	ABHD13	AURKB	ASCC2	ATP5MG	BDH2	ACAD9	AGPAT2	ABCA6	CCR1	CBY1	CMTM5	AFF4	C1QB	ADAMTS2
ABLIM2	ABI2	ABHD17C	BHLHA15	ASF1B	ATP5PO	BNIP1	ACADS	AHCY	ABCA8	CCRL2	CCDC106	CPNE5	AGL	C1QC	ADAMTSL4
ACACB	ACACA	ABHD5	BIRC5	B4GALT3	BPNT1	BRIX1	ACAP3	AIF1	ABCA9	CMPK2	CCDC167	CTTN	AHCYL2	CALR	ADCY3
ACE	ACAD11	ACER3	BUB1	BABAM1	C16orf91	BTF3	ACBD4	AKAP8L	ABCB11	CMTR1	CCNQ	EGFL7	AHR	CBR1	ADCY4
ACER1	ACADSB	ACO1	BUB1B	BAG1	CALHM6	C11orf1	ACCS	ALDH2	ABCB5	CREB3L2	CD79B	F2RL3	AIDA	CES1	ADGRE1
ACKR3	ACER2	ACP3	CALU	BBOF1	CISD1	C1QBP	ACOT1	ALDH4A1	ABCC11	CTSL	CDPF1	FAH	AK9	CLPTM1L	ADGRE2
ACOT11	ACP1	ACSL1	CAV1	BCAM	CKS1B	CCT2	ACP2	AMDHD2	ABCC12	DDX58	CHRNB1	GAS2L1	AKAP9	CNP	ADGRE3
ACOT2	ACSL6	ACSL4	CCDC150	BCL2L1	CKS2	CD3D	ACP5	ANAPC11	ABCC8	DDX60	CLC	GFI1B	ALCAM	CTIF	ADGRG3
ACOT4	ACTR3C	ACSS3	CCNA2	BLVRB	CMC2	CD52	ACSF2	ANAPC15	ABCC9	DHX58	CNFN	GNAZ	ALG11	DDOST	ADIPOR1
ACSM3	ACTR6	ADAM17	CCNB1	BSG	COA3	CLNS1A	ACTR1B	ANG	ABCG2	DTX3L	CNIH3	GP1BA	ALS2	DNASE2	ADM
ACTR5	ACVR1C	ADAM19	CCNB2	C9orf78	COA6	COMMD10	ACY1	ANKRD13D	ABCG8	EIF2AK2	COMMD3	GP6	AMMECR1	DRAP1	ADRA2A
ACVR2B	ACVR2A	ADAM9	CCNE1	CARM1	COPS9	COMMD6	ACY3	APBA3	ABHD16B	EPHB2	COPRS	GP9	AMY2B	EMC9	AGER
ADA	ACYP1	ADCY7	CCNE2	CCS	COQ5	COPS4	ADA2	APCDD1	ABI3BP	EPSTI1	CRIP1	HK1	ANGEL2	EXOC3L1	AGPAT1
ADAM12	ADAL	ADSS2	CCNF	CDC34	COX14	COPS8	ADAT3	APOM	ABO	ETV7	CYB5A	ITGA2B	ANKHD1	FCN1	AGTRAP
ADAM23	ADAM22	AFDN	CD38	CNPPD1	COX17	COX6C	ADCK1	AQP10	ABRA	FANCA	DNPH1	ITGB3	ANKIB1	FSTL3	AKR1C1
ADAMTS10	ADAM28	AFF1	CDC20	CRAT	COX5A	COX7C	ADCK2	ARHGAP45	ABTB2	FAP	DPCD	ITGB5	ANKMY2	FXYD6	ALOX15B
ADAMTS13	ADAMTS1	AFF2	CDC25A	CTSE	COX7A2	CWF19L2	ADCK5	ARMH1	ACAN	FBXO39	DYRK4	KIFC3	ANKRA2	GAS6	ALOX5AP
ADAMTS17	ADAMTS5	AGFG1	CDC25C	DMTN	CYCS	DCAF13	ADGRB1	ASGR1	ACBD7	FBXO6	EIF2B3	LMNA	ANKRD12	GLMP	ALPL
ADAMTS4	ADAMTS6	AGTPBP1	CDC45	DNAJB2	DBI	DMAC1	ADGRB2	ATG4D	ACCSL	GALM	EMG1	LRRC59	ANKRD49	HEXD	ANKRD55
ADAMTSL5	ADAT2	AIM2	CDC6	DPM2	DPM3	DNAJC15	ADM5	ATOX1	ACKR4	GBP1	ENDOV	MAP1A	ANKRD50	IFI35	ANO10
ADARB1	ADGRA3	ALDH1A2	CDCA2	ECSIT	DPY30	DNAJC2	AGAP3	ATP5F1E	ACMSD	GBP3	FAHD1	MGAT4B	ANP32E	IL12RB1	ANPEP
ADCY9	ADGRF3	ALPK1	CDCA3	EIF3L	DUSP12	EEF1A1	AIFM2	ATP5PF	ACOD1	GBP4	FAM104B	MGLL	AP1AR	IL15RA	AP1M2
ADD2	ADHFE1	ALPK3	CDCA5	ELOB	DUT	EEF1B2	AIFM3	ATP6V0C	ACOX2	GBP5	FBL	MISP3	AP1S2	IRF5	AP3B2
ADGRA2	ADNP2	AMN1	CDCA7	ELOF1	EMC6	EIF2A	AIMP2	AURKAIP1	ACOXL	GCH1	FUOM	MYL9	AP4E1	IRF7	APBB3
ADGRD1	ADO	AMPD3	CDCA8	EPB42	ERH	EIF3E	AJM1	AXIN1	ACP7	GPD2	GAMT	NRGN	AP5M1	ISG15	APMAP
ADGRG1	ADRB2	AMPH	CDK1	FAM117A	FAU	FAM162A	AK1	AZU1	ACSBG2	GRAMD1B	GATD3B	NT5M	ARAP2	ISG20	APOBEC3B
ADGRG5	AEBP2	ANAPC13	CDKN3	FAM210B	GADD45GIP1	FBXO4	AKIP1	B3GALT4	ACSM2A	HELZ2	GCAT	PARVB	ARFGEF2	KLHDC7B	APOBR
ADGRL1	AFF3	ANKHD1-EIF4EBP3	CDT1	FBXO7	GTSF1	FDX1	AKR1B1	B3GNT8	ACSM6	HERC5	GPX7	PCYT1B	ARGLU1	KPTN	APOL2
ADSS1	AFG1L	ANKRD22	CENPA	FIS1	HCST	FKBP3	AKR7A2	BAD	ACTA1	HERC6	HBZ	PDGFA	ARHGAP12	LGALS3BP	AQP1
ADTRP	AGAP1	ANKRD28	CENPE	FKBP8	HIKESHI	FRA10AC1	ALDH16A1	BAIAP2	ACTG2	HSH2D	HLA-DMA	PDLIM1	ARHGAP5	LGALS9	ARAP3
AEBP1	AGAP4	ANKRD33B	CENPF	FZR1	LSM1	FUNDC2	ALG1	BAIAP3	ACTN2	IFI27	HPF1	PEAR1	ARID5B	LILRB4	ARHGAP6
AEN	AGAP5	ANKRD34B	CENPM	GATA1	LSM2	GEMIN6	ALG3	BATF	ACTN3	IFI44	HSCB	PF4	ARL13B	LRMDA	ARHGAP9
AGAP6	AGAP9	ANKRD6	CENPN	GFUS	MAGOH	GIMAP7	ALKBH6	BAX	ACTR3B	IFI44L	IFT43	PTCRA	ARL5A	LY6E	ARHGEF40
AGFG2	AGBL2	ANKS1A	CENPU	GLRX5	MORN2	GNL3	ALKBH7	BBC3	ACVR1	IFI6	ITLN1	SAMD14	ARL5B	MARCO	ARID5A
AGMAT	AGBL3	ANO6	CENPW	GMPR	MRPL11	GTF2H5	ALYREF	BEGAIN	ACVRL1	IFIH1	KLC3	SMIM5	ARRDC3	MDK	ARL8A
AHDC1	AGK	ANXA1	CEP55	GNA12	MRPL12	GZMA	AMBRA1	BGLAP	ADAM11	IFIT1	KRT10	SMOX	ASCC3	MT1F	ARMC12
AIRE	AGPAT5	ANXA3	CHAC1	GPR146	MRPL14	HAUS1	ANKRD39	BICRA	ADAM20	IFIT2	LGALS2	SPOCD1	ASH1L	MT2A	ARMH2
AK5	AHI1	ANXA9	CHAF1B	GSPT1	MRPL15	HDDC2	ANKS3	BORCS6	ADAM21	IFIT3	LIN7B	TAL1	ATAD1	NAT8B	ARSD
AKAP1	AHNAK	AOC2	CHEK1	GUK1	MRPL17	HINT1	ANTKMT	BSCL2	ADAM29	IFIT5	LRRC23	TGFB1I1	ATAD2	NFKBIE	ASPRV1
AKAP12	AKAP11	AOC3	CIT	GYPC	MRPL20	HINT2	ANXA6	C16orf86	ADAM32	KIAA1958	LRRC75A	TMEM40	ATAD2B	NIBAN2	ATG2A
AKAP3	AKAP17A	AP5B1	CKAP2L	HAGH	MRPL21	HLA-DRA	APOBEC3H	C17orf99	ADAMDEC1	LAMP3	LSM4	TREML1	ATE1	ODF3B	ATG9A
AKR1E2	AKAP5	APAF1	CLSPN	HBA1	MRPL22	HMGN3	APRT	C19orf25	ADAMTS12	LAP3	LSM7	TSPAN33	ATF2	P2RX4	ATP1B2
AKR7A3	AKAP6	APBB2	COL24A1	HBA2	MRPL24	IER3IP1	ARFGAP1	C19orf54	ADAMTS14	MAD2L1BP	LTB	TSPAN9	ATG2B	PARP10	ATP2C2
ALDH18A1	AKAP7	APC	DEPDC1	HBB	MRPL27	IFT74	ARHGAP22	C1orf122	ADAMTS16	MOV10	LYRM4	VWF	ATL2	PDE1B	ATP6V0E1
ALDH1A1	AKT3	APOBEC3A	DEPDC1B	HBD	MRPL33	KLRB1	ARHGAP33	C1QTNF12	ADAMTS20	MTHFD2	LYRM9		ATP10D	PML	ATP6V1D
ALDH1B1	ALDH6A1	APP	DERL3	HBM	MRPL36	LDHB	ARHGEF10L	C21orf58	ADAMTS3	MX1	MARCKSL1		ATP11C	PSME2	ATP8B3
ALDH5A1	ALG10	AQP9	DHFR	HBQ1	MRPL40	LPAR6	ARHGEF19	C4orf48	ADAMTS7	NEXN	MICOS10		ATP13A3	REC8	B3GNT9
ALDH7A1	ALG10B	ARFIP1	DIAPH3	HDGF	MRPL52	LSM3	ARL2	C6orf226	ADAMTS9	NUB1	MICOS13		ATP2A2	RRBP1	B3GNTL1
ALKBH2	ALG13	ARG1	DLGAP5	HMBS	MRPL58	LSM5	ARL4D	C8orf58	ADAMTSL1	OAS1	MMAB		ATP2B1	RRNAD1	BASP1
ALOX15	ALG8	ARHGAP21	DNAJB11	HPS1	MRPS18C	LSM8	ARL6IP4	C9orf16	ADAMTSL2	OAS2	MRPL57		ATP7A	SEC61A1	BCL3
ALS2CL	ALG9	ARHGAP24	DSCC1	IFIT1B	MRPS22	LYRM2	ARMC5	CACNA2D4	ADAMTSL3	OAS3	MRPL9		ATP8A1	SIGLEC16	BCORL1
AMER1	ALKBH8	ARHGEF11	DTL	IGF2BP2	MRPS7	MAGOHB	ARMC6	CAPG	ADARB2	OASL	MRPS26		ATRX	SLC27A3	BEND7
AMIGO1	ALMS1	ARHGEF12	E2F7	INF2	NDUFA12	MDH1	ARPC5L	CATSPER1	ADCY1	OTOF	MRTO4		ATXN1L	SLC39A7	BICDL2
AMOT	AMIGO2	ARID4A	E2F8	KANK2	NDUFA2	METAP2	ASB13	CAVIN3	ADCY10	PARP12	MTLN		ATXN7	SLC3A2	BIK
AMT	ANAPC1	ARID4B	EAF2	KCNH2	NDUFA6	METTL18	ASCL2	CBX8	ADCY2	PARP14	MTRES1		B3GAT2	SLC49A3	BLOC1S1
AMZ1	ANK3	ARMC2	ERLEC1	KEL	NDUFA8	METTL5	ASPSCR1	CC2D1A	ADCY5	PATL2	MZT2A		BAG4	SMCO4	BMP6
ANGEL1	ANKAR	ARMT1	ESCO2	KLF1	NDUFAB1	MNAT1	ASRGL1	CCDC149	ADCY6	PHF11	MZT2B		BARD1	SOCS1	BNIPL
ANGPTL6	ANKEF1	ARRDC4	ESPL1	KRT1	NDUFB2	MOCS2	ATAD3A	CCDC153	ADGB	PLAC8	NAALADL1		BBS10	ST14	BPI
ANKK1	ANKRD13C	ASAP2	EXO1	LGALS3	NDUFS5	MRPL1	ATAD3B	CCDC189	ADGRB3	RNF213	NBDY		BBS7	STAB1	BRI3
ANKMY1	ANKRD18A	ASNSD1	EZH2	LYL1	NENF	MRPL13	ATAD3C	CCDC24	ADGRF1	RSAD2	NDUFB8		BBX	STAC3	C10orf105
ANKRD13B	ANKRD26	ASPH	FA2H	MAF1	NFU1	MRPL3	ATF5	CCDC88B	ADGRF5	RTP4	NDUFC2		BDP1	STOML1	C1orf116
ANKRD16	ANKRD31	ATP11B	FABP5	MFSD2B	NME1	MRPL32	ATP13A1	CCDC9	ADGRG2	RUBCN	NHLRC4		BIRC2	TCN2	C1orf162
ANKRD23	ANKRD36	ATP6V1C1	FAM72A	MRC2	NUP37	MRPL35	ATP13A2	CCHCR1	ADGRG6	RUFY4	NMB		BIRC6	TIMM10	C1orf198
ANKRD52	ANKRD36B	ATP6V1G1	FAM72B	MYL4	OSTC	MRPL39	ATP5F1D	CD14	ADGRG7	SAMD9	NOP53		BLM	TMEM150B	C1orf226
ANKS6	ANKRD36C	ATP8B4	FAM72D	NFIX	PDCD5	MRPL45	ATP6V0E2	CD300C	ADGRL2	SAMD9L	NPM3		BLOC1S6	TOR3A	C1R
ANO8	ANKRD40	ATP9A	FAM83D	NME4	PDZD11	MRPL47	AVEN	CD300LB	ADGRV1	SCARB2	NT5C3B		BMI1	TRIM7	C2orf88
ANO9	ANKRD42	AUH	FANCI	NPRL3	PFDN2	MRPL48	AVPI1	CD99L2	ADORA1	SEPTIN4	NUDT2		BMPR2	TYMP	C3AR1
AP3M2	ANKRD46	AVIL	FEN1	OPTN	PFDN6	MRPS21	B3GALT6	CDC42EP2	ADORA3	SERPING1	NXT1		BPNT2	UNC93B1	C3orf86
APBA1	AOPEP	AZI2	FKBP11	OR2W3	PHB	MRPS23	B3GAT3	CDK11A	ADPRH	SHFL	ORMDL3		BRCA2	VAMP5	C4A
APBA2	AP1S3	B2M	FOXM1	OSBP2	POLE4	MRPS28	B3GNT7	CDK16	ADPRHL1	SIGLEC1	PA2G4		BRCC3		C4BPA
APBB1	AP4S1	B3GNT2	GINS1	PAGE2B	PPA1	MRPS33	B4GALT7	CDK5	ADPRM	SMTNL1	PABPC3		BRWD1		C5AR1
APOBEC3D	APLF	B3GNT5	GINS2	PBX1	PRDX1	MRPS9	B9D1	CEBPE	ADRA1A	SP140	PCSK1N		BTAF1		C7orf61
APOL3	APOOL	B4GALT5	GINS4	PDZK1IP1	PRDX4	MZT1	BAHCC1	CERS4	ADRB1	SPATS2L	PDCL3		C12orf4		C9orf40
AQP3	AQP11	BACH1	GLDC	PHOSPHO1	PRIM1	NAE1	BAIAP2L2	CETN2	AFAP1L1	STAT1	PIP5KL1		C16orf87		CA1
ARHGAP10	ARHGAP32	BAZ2B	GMNN	PIGQ	PSMA3	NDUFA4	BCAT2	CFD	AFAP1L2	STAT2	PLAAT4		C21orf91		CA2
ARHGEF25	ARHGAP42	BBIP1	GPRC5D	PITHD1	PSMD14	NDUFA5	BCKDHA	CFP	AFMID	TAP2	PLVAP		C2CD5		CA4
ARHGEF39	ARHGEF10	BCAT1	GTSE1	PLEK2	PTRHD1	NDUFAF2	BCL2L12	CHAF1A	AGA	TENT5A	PNOC		C2orf69		CACNA1A
ARHGEF4	ARHGEF3	BCL2A1	HASPIN	PNPLA2	RAN	NDUFAF4	BCL7C	CHCHD1	AGBL1	TOR1B	PNPLA4		C3orf38		CALD1
ARHGEF9	ARL1	BCL6	HJURP	POLL	RANBP1	NDUFAF8	BIN1	CHCHD2	AGBL4	TRIM14	POLR2H		C5orf24		CAMKK1
ARL4C	ARL10	BEND2	HMGB3	PPP2R5B	RBX1	NDUFS4	BLK	CHCHD5	AGMO	TRIM5	POLR3K		C6orf120		CAMP
ARMCX1	ARL14EP	BLOC1S2	HMMR	PRDX2	RFC4	NGDN	BLOC1S4	CHMP4A	AGPAT4	TRIM6	PPOX		CAPN7		CARD19
ARMCX2	ARL17A	BLZF1	HSP90B1	PRDX6	RIDA	NIF3L1	BMF	CHMP4B	AGRP	TRIM69	PRADC1		CAPRIN2		CARS2
ARRDC2	ARL17B	BMP2K	IFI27L1	PSMF1	RPA3	NIFK	BMP1	CHRNE	AHNAK2	UBE2L6	PSMG1		CASK		CASTOR2
ARVCF	ARL2BP	BMT2	IGLL5	RAB11B	RPL26L1	NIT2	BOK	CHST2	AHRR	USP18	PTPMT1		CASP3		CAT
ASB2	ARL6	BMX	IRF4	RAB3IL1	RPL36AL	NOP58	BOP1	CHST8	AICDA	WDFY1	RAB33A		CASP8AP2		CATIP
ASIC1	ARMC1	BOD1L1	ITM2C	RAD23A	RPL39L	NPM1	BRAT1	CITED4	AIF1L	XAF1	RACK1		CCDC112		CBS
ASIC3	ARMCX4	BPGM	JCHAIN	RANBP10	RPS9	NSA2	BRF1	CKB	AJAP1	ZBP1	RASSF7		CCDC146		CBX4
ASNS	ARMCX5	BRCA1	KCNN3	RBM38	RTCB	NSMCE4A	BRICD5	CLDN5	AK4	ZCCHC2	REXO2		CCDC18		CCDC13
ATF7IP2	ARSK	BRWD3	KIF11	RILP	RTRAF	NUDCD2	BTBD2	CLEC11A	AK7	ZFYVE26	RGCC		CCDC191		CCDC17
ATG9B	ASAH2B	BST1	KIF14	RNF123	SEC61G	OCIAD2	BTBD6	CLEC2L	AK8	ZNF496	RP9		CCDC30		CCNA1
ATIC	ASB16	BTBD19	KIF15	RNF187	SELENOH	ORC5	BUD23	CLPB	AKR1B15	ZNF684	RPL10		CCDC82		CCNJL
ATN1	ASB3	BTG2	KIF18A	RPIA	SELENOW	PAK1IP1	BYSL	CLSTN3	AKR1C2		RPL10A		CCDC88A		CD163
ATP10A	ASF1A	BTNL8	KIF18B	RUNDC3A	SKA2	PBDC1	C11orf24	CLTB	AKR1C4		RPL12		CCNC		CD177
ATP1A3	ASMTL	C18orf25	KIF20A	SELENBP1	SLIRP	PFDN5	C11orf49	CNTROB	ALB		RPL13		CCNG1		CD1D
ATP6AP1L	ASTN2	C1D	KIF23	SERF2	SMIM19	PHF14	C15orf61	COMMD4	ALDH3B2		RPL13A		CCNJ		CD63
ATP8A2	ATAD5	C1GALT1	KIF2C	SH3GLB2	SMIM20	POLR2K	C17orf49	CORO1B	ALDOB		RPL14		CCNT2		CD82
ATP8B2	ATG14	C1GALT1C1	KIF4A	SHARPIN	SNRNP25	PPIA	C19orf47	COTL1	ALG14		RPL18		CCP110		CD9
ATRN	ATG4C	C2orf76	KIFC1	SLC1A5	SNRPC	PPIH	C19orf48	COX5B	ALG1L2		RPL18A		CCSAP		CDA
ATXN7L2	ATM	C4orf33	KNL1	SLC25A39	SUB1	PPIL3	C19orf53	COX6A1	ALK		RPL19		CCSER2		CDH26
AUTS2	ATP13A4	C4orf46	KPNA2	SLC48A1	TBCA	PUM3	C19orf73	COX6B1	ALKAL2		RPL23A		CD226		CDK5RAP2
AXIN2	ATP1B1	C5	MANF	SLC4A1	TIMM17A	RBIS	C1orf127	COX8A	ALOX12B		RPL27A		CD84		CDKN2B
AZIN2	ATPSCKMT	C6orf163	MCM10	SLC6A8	TIMM23	RIOK2	C1orf159	CPT1B	ALOXE3		RPL29		CDC37L1		CDKN2C
B3GAT1	ATR	C8orf88	MCM2	SLC6A9	TIMM8B	RPF2	C1orf216	CPTP	ALPK2		RPL3		CDC42BPA		CDKN2D
B3GNT3	AXL	C9orf64	MCM4	SMIM24	TMA7	RPL11	C1orf35	CPVL	ALX3		RPL32		CDC7		CEACAM21
B4GAT1	B3GALNT2	C9orf72	MCM6	SNCA	TMEM147	RPL15	C20orf27	CRACR2B	ALX4		RPL36		CDK17		CEACAM3
BACE2	B3GALT2	CA12	MELK	SPTB	TMEM258	RPL21	C20orf96	CRELD2	AMACR		RPL37A		CDKN2AIP		CEACAM4
BACH2	B3GLCT	CAB39L	MIXL1	SRRD	TMSB10	RPL22	C22orf15	CRYBG2	AMER2		RPL38		CEBPZ		CEACAM6
BAG3	B4GALT6	CACNA1D	MKI67	SSBP3	TOMM22	RPL22L1	C3	CST3	AMH		RPL8		CENPC		CEACAM8
BAHD1	BACE1	CACNA1E	MND1	ST6GALNAC4	UQCRH	RPL23	C3orf14	CTSA	AMHR2		RPLP0		CEP120		CEBPA
BCAR3	BAG2	CALM2	MYBL2	STK11	UQCRQ	RPL24	C7orf50	CTSD	AMIGO3		RPLP1		CEP135		CEBPB
BCAS4	BANK1	CAPN13	MZB1	STRADB	UXT	RPL26	C8G	CTSZ	AMN		RPLP2		CEP152		CEBPD
BCL11A	BBS1	CAPZA1	NCAPG	TESC	VAMP8	RPL27	C8orf82	CUEDC1	AMPD1		RPS10		CEP162		CEP295NL
BCL7A	BBS12	CAPZA2	NCAPH	TGM2	ZNF688	RPL30	CACFD1	CYBA	ANGPT1		RPS11		CEP192		CETP
BCL9L	BBS2	CARD16	NDC80	TIGD3		RPL31	CACNB3	CYHR1	ANGPT2		RPS12		CEP20		CFAP45
BDH1	BBS9	CARD6	NEK2	TMCC2		RPL34	CACTIN	DAD1	ANGPT4		RPS15		CEP295		CFAP92
BEND5	BCAS1	CASP1	NET1	TMEM63B		RPL35	CALHM2	DAPK3	ANGPTL1		RPS16		CEP43		CHI3L1
BEX2	BCKDHB	CASP4	NT5DC2	TMEM86B		RPL35A	CAMK1	DCPS	ANGPTL2		RPS19		CEP44		CHIT1
BEX5	BCL11B	CASP5	NUF2	TMOD1		RPL37	CAPN10	DCST2	ANGPTL3		RPS2		CEP57		CHKA
BFSP1	BCL2	CAVIN2	NUSAP1	TNS1		RPL39	CAPN12	DDA1	ANGPTL4		RPS26		CEP83		CHPT1
BICDL1	BCL9	CBWD3	OIP5	TPGS2		RPL4	CAPN15	DDRGK1	ANGPTL7		RPS28		CEP85L		CHRNA10
BLMH	BCOR	CCDC121	ORC1	TRIM10		RPL41	CAPS	DDX39A	ANK2		RPS3		CEPT1		CHRNA2
BOD1	BEND3	CCDC125	ORC6	TSPAN5		RPL5	CARD9	DEF6	ANKDD1A		RPS4X		CHD1		CHST13
BPHL	BEND4	CCDC126	PBK	UBA52		RPL6	CASTOR1	DEFA3	ANKDD1B		RPS5		CHD9		CIDEB
BRD3OS	BET1	CCDC186	PCLAF	UBAC1		RPL7	CCDC107	DENND1A	ANKFN1		RPS8		CHORDC1		CKAP4
BTBD11	BICD1	CCDC71L	PCNA	UBALD1		RPL9	CCDC124	DHCR7	ANKRD18B		SDHAF1		CILK1		CKLF
BTNL9	BIRC3	CCNG2	PDIA4	UBB		RPS13	CCDC154	DIPK1B	ANKRD2		SELENOM		CLCN3		CLDN9
BZW2	BIVM	CCPG1	PDIA5	UBE2O		RPS14	CCDC157	DLG4	ANKRD20A1		SERPINF2		CLDN12		CLEC18A
C10orf143	BLNK	CCR2	PDIA6	UBXN6		RPS15A	CCDC22	DNASE1L2	ANKRD24		SHISA4		CLDND1		CLEC1B
C11orf80	BLOC1S5	CD164	PHGDH	VWCE		RPS17	CCDC28B	DPEP3	ANKRD29		SLC25A26		CLHC1		CLTCL1
C11orf95	BMP8A	CD24	PIMREG	YBX1		RPS18	CCDC51	DRC7	ANKRD35		SMDT1		CLIP4		CMTM2
C12orf42	BMP8B	CD274	PKMYT1	YBX3		RPS20	CCDC61	DYNC2I2	ANKRD37		SMIM4		CLOCK		CNIH2
C12orf65	BMPR1A	CD302	PLAAT2			RPS21	CCDC71	E2F2	ANKRD45		SNX22		CNIH1		COL17A1
C12orf66	BNC2	CD46	PLK1			RPS23	CCDC85B	ECM1	ANKRD53		SPNS3		CNOT6L		COL18A1
C12orf73	BORA	CD55	PLK4			RPS24	CCDC92	EFEMP2	ANKRD61		TCEAL4		CNST		COL7A1
C14orf132	BORCS7	CD58	POC1A			RPS25	CCER2	EFNA4	ANKRD62		THAP7		COG6		COL9A2
C15orf62	BRIP1	CD59	POLE2			RPS27	CCL5	EGLN2	ANKRD65		THG1L		COPS2		COL9A3
C17orf100	BRMS1L	CD93	POLQ			RPS27A	CCR10	EHD2	ANKS1B		TM7SF2		CPNE8		COQ2
C17orf67	BTBD3	CDADC1	POU2AF1			RPS29	CD101	EHD4	ANKS4B		TMEM134		CRACR2A		CORO2A
C19orf12	BTG3	CDC14B	PSAT1			RPS3A	CD19	EIF4EBP3	ANKUB1		TMEM141		CRBN		CPM
C19orf44	BTLA	CDC42EP3	PTTG1			RPS6	CD320	EIF5AL1	ANO2		TMEM191C		CREBZF		CPNE2
C1orf54	BTRC	CDK14	PYCR1			RPS7	CD40	ELANE	ANO3		TMEM238		CRYBG3		CPT1A
C2orf15	C10orf88	CDK5R1	RAD51			RPSA	CD68	ELMO3	ANO4		TMEM256		CSNK1G3		CRABP2
C2orf74	C11orf65	CDKL5	RAD54L			RSL1D1	CD7	EMC3	ANO7		TMPRSS9		CSPP1		CRACDL
C2orf92	C12orf29	CDYL2	RAPGEF5			RSL24D1	CD74	EMID1	ANOS1		TRAPPC2B		CSRNP2		CREG1
C3orf18	C12orf45	CEACAM1	RBBP8			RWDD1	CD79A	EMILIN1	ANP32C		TRAPPC6A		CTDSPL2		CRISP3
CA11	C14orf28	CEP170	RRM2			SEM1	CD81	ENKD1	ANTXR1		TUBB2A		CUBN		CSF1
CA5B	C17orf113	CEP19	SCD			SMIM30	CD99	EPN1	ANTXRL		UQCC2		CUL5		CSF3R
CA6	C17orf75	CEP97	SDC1			SNRPD1	CDC42EP1	ERF	ANXA10		VMO1		CYSLTR1		CST7
CA8	C18orf54	CFAP54	SEC11C			SNRPD2	CDCA4	ETFB	ANXA8		VPREB3		DAAM1		CSTA
CABP4	C1orf109	CFAP58	SEL1L3			SNRPE	CDK10	ETHE1	ANXA8L1		WDR70		DBT		CTDP1
CACNA1F	C1orf21	CFAP70	SELENOS			SNRPF	CDK18	EVA1B	AOC1		WDR74		DCK		CTDSPL
CACNA1H	C1orf74	CGAS	SHCBP1			SNRPG	CDK2AP2	EXOSC4	AOX1		WRAP53		DDI2		CTNNAL1
CACNA1I	C1QTNF3	CHD7	SKA1			SOD1	CDK4	F12	APC2		ZNF653		DDX21		CXCL1
CACNA2D2	C20orf194	CHMP5	SKA3			SRSF7	CDKN1C	FADS2	APCDD1L		ZRSR2		DEK		CXCL16
CACNA2D3	C2CD2	CHSY1	SLC16A14			SS18L2	CDRT4	FAM110A	APIP		SDHAF4		DENND1B		CXCR1
CACNB1	C3orf33	CHURC1	SLC1A4			TAF9	CEACAM19	FAM189B	APLP1				DENND4A		CYBC1
CACNG8	C3orf52	CLCN4	SLC2A5			TATDN1	CENPB	FAM20C	APOA1				DENND4C		CYP27A1
CAD	C4orf50	CLEC12A	SPAG5			TCEAL8	CENPX	FAM89B	APOA2				DENND6A		CYSTM1
CAMK2N1	C5orf34	CLEC1A	SPATS2			TIMM9	CEP131	FAM98C	APOB				DESI2		DAAM2
CAMKMT	C5orf63	CLEC2B	SPC24			TMEM126A	CERCAM	FBP1	APOBEC2				DHFR2		DAB2
CAND2	C7orf31	CLEC4A	SPC25			TOMM20	CES4A	FBXW5	APOBEC3F				DHX33		DAPK2
CAPN5	C8orf37	CLEC4D	SSR3			TOMM7	CFAP410	FERMT3	APOBEC3G				DHX36		DBN1
CARD11	C9orf85	CLEC4E	STIL			TPT1	CFAP73	FHL3	APOBEC4				DIP2A		DDAH2
CARMIL2	CAAP1	CLEC5A	STMN1			TRIAP1	CHADL	FITM1	APOD				DIPK2A		DDIT3
CARMIL3	CACNB2	CLEC7A	TCF19			TRMT10C	CHCHD10	FKBP1B	APOE				DLG1		DDIT4
CARNS1	CACNB4	CLIC4	TICRR			UQCRB	CHPF	FKBPL	APOL4				DMTF1		DEFA4
CATSPER2	CAMK2D	CLK1	TK1			XPA	CHST12	FOXRED1	APOLD1				DMXL1		DGAT2
CATSPERG	CAMK4	CLK4	TMEM106C			YAE1	CHTF18	FUT7	APOO				DNA2		DHRS12
CBLN3	CAMSAP1	CMTM1	TNFRSF13B			ZFAND1	CIAO3	FUZ	AQP6				DNAJB14		DHRS13
CBR3	CAMSAP2	CMTM4	TNFRSF17			ZNF32	CIB2	FXR2	AQP7				DNAJB4		DHRSX
CBX5	CAND1	CNGA4	TOP2A			ZNF480	CISD3	GAA	AR				DNAJB9		DHX34
CCDC102A	CAPN14	CNIH4	TPX2			ZNHIT3	CISH	GABARAP	ARC				DNAJC16		DNAH17
CCDC120	CAPS2	CNTLN	TRAM2			ZPR1	CLCN7	GADD45G	AREG				DPM1		DOK3
CCDC122	CARF	CNTNAP3	TRIP13				CLDND2	GALE	ARFGEF3				DPY19L1		DRC1
CCDC136	CARMIL1	CPD	TROAP				CLEC10A	GALK1	ARGFX				DYNLT3		DUSP13
CCDC180	CARNMT1	CPEB2	TSHR				CLEC4G	GAPDH	ARHGAP20				EBLN2		DUSP3
CCDC183	CASD1	CPEB3	TTK				CLIC3	GAS8	ARHGAP23				EEA1		DYSF
CCDC200	CATSPERB	CPEB4	TUBG1				CLN6	GBGT1	ARHGAP28				EFCAB7		E2F1
CCDC34	CBFA2T2	CR1	TXNDC11				CLPP	GEMIN7	ARHGAP29				EFR3A		EBPL
CCDC78	CBLB	CREB5	TXNDC5				CLUH	GET4	ARHGAP31				EHBP1		ECE1
CCDC86	CCDC102B	CREBRF	TYMS				CNDP2	GGT1	ARHGAP39				EIF4A2		ECHDC3
CCDC88C	CCDC134	CREM	UAP1				CNKSR1	GIPC3	ARHGAP44				EIF4E		EFCAB12
CCL28	CCDC138	CRISPLD2	UBE2T				COMT	GLYCTK	ARHGAP8				ELK3		EHD3
CCL4L2	CCDC14	CSF2RA	UHRF1				COMTD1	GMPPA	ARHGEF17				ELMOD2		EIF2AK1
CCN3	CCDC141	CSF2RB	WDR62				COPZ2	GNA15	ARHGEF26				EMC2		ELAPOR1
CCNB1IP1	CCDC15	CSGALNACT1	XBP1				COQ4	GNG7	ARHGEF28				EPM2AIP1		ELOVL3
CCND1	CCDC152	CSGALNACT2	ZBTB32				CPA5	GNG8	ARHGEF33				ERAP1		EMILIN2
CCND2	CCDC163	CSNK1A1L	ZWINT				CPAMD8	GPAA1	ARHGEF37				ERCC4		ENDOD1
CCNI2	CCDC171	CSRNP1					CPNE7	GPER1	ARHGEF38				ERCC6		EPHB4
CCR3	CCDC25	CTBS					CPSF1	GPR137	ARHGEF5				ERCC6L2		ERGIC1
CCR5	CCDC50	CTSK					CPSF4	GPS2	ARL13A				ERMP1		ESAM
CCR7	CCDC6	CXCR2					CREB3L4	GPX1	ARL4A				ERO1B		FAAP24
CCR9	CCDC65	CXCR4					CRIP3	GPX3	ARL5C				ESCO1		FADD
CD180	CCDC66	CYB5D1					CROCC	GPX4	ARL9				ESF1		FAM110B
CD1A	CCDC7	CYBB					CROCC2	GRN	ARMC3				ETFRF1		FAM114A1
CD1C	CCDC77	CYBRD1					CRTC1	GSDMD	ARMC9				ETNK1		FAM174A
CD1E	CCDC85C	CYP1B1					CSF1R	H1-2	ARMH4				ETV3		FAM174B
CD2	CCDC91	CYP4F3					CSTF2	H2AC18	ARNT2				EXOC5		FAM209A
CD209	CCL4	DACH1					CTSW	H2AC20	ARPC4-TTLL3				FAM102B		FAM209B
CD22	CCR4	DAPK1					CTU1	H2AC8	ARPIN				FAM111A		FAM20A
CD244	CCR6	DCAF4L1					CTU2	H2AJ	ARPIN-AP3S2				FAM126A		FAM214B
CD247	CCR8	DCUN1D1					CUL7	H2AX	ARPP21				FAM149B1		FAM228B
CD248	CCSER1	DCUN1D3					CUTA	HAAO	ARR3				FAM199X		FAM71F2
CD27	CD160	DDIAS					CXCR3	HCFC1R1	ARSJ				FAM20B		FAXDC2
CD3E	CD200	DDX3X					CYB561A3	HEXIM2	ART1				FAM214A		FCER1G
CD4	CD200R1	DDX3Y					CYC1	HLA-A	ART4				FAM241A		FCGR2A
CD40LG	CD28	DDX60L					CYP2D6	HLA-G	ARV1				FAM76B		FCGR2B
CD5	CD2AP	DENND2C					CYP4F22	HMOX1	AS3MT				FANCB		FES
CD6	CD3G	DGCR6					D2HGDH	HOMER3	ASAH2				FARP1		FFAR2
CD72	CD69	DGKG					DBNDD2	HOOK2	ASAP3				FASTKD1		FFAR3
CD83	CD80	DGKH					DBP	HPS6	ASB1				FBXO30		FGF13
CD8A	CD96	DHRS9					DCTPP1	HSD3B7	ASB14				FBXO48		FGGY
CD8B	CDC14A	DICER1					DCXR	HSPB1	ASB9				FEM1B		FHL1
CD8B2	CDC23	DISC1					DDB2	HYAL3	ASCL5				FER		FHL2
CDAN1	CDH2	DMXL2					DDT	IER5L	ASMT				FMO5		FLOT1
CDC25B	CDIN1	DNAJC25					DDX11	IFI27L2	ASPA				FMR1		FLOT2
CDC42BPG	CDK6	DNM3					DDX54	IFT122	ASPDH				FNIP2		FLT1
CDHR3	CDK8	DOCK4					DEAF1	IFT27	ASPN				FOXO1		FLVCR2
CDK20	CDKAL1	DPY19L3					DECR2	IGFBP2	ASS1				FPGT		FNTB
CDR2	CDKL1	DRAM1					DENND6B	IGFLR1	ASTL				FRS2		FOLR3
CELSR1	CDKL3	DSC2					DES	IGHMBP2	ASTN1				FRYL		FOXO4
CELSR2	CDNF	DUSP1					DEXI	ILK	ASXL3				FSD1L		FPR1
CELSR3	CENPJ	DUSP6					DGCR6L	INAFM1	ATCAY				FYTTD1		FSTL1
CENPP	CENPK	DYNLT1					DGKQ	INKA1	ATF3				G2E3		FSTL4
CENPV	CENPL	E2F3					DHPS	ISL2	ATF7-NPFF				GABPA		FURIN
CEP170B	CENPQ	ECT2					DHRS3	ISYNA1	ATG10				GCC2		FZD5
CEP72	CEP112	EDEM3					DHRS4	JOSD2	ATG4A				GFPT1		G0S2
CEP89	CEP126	EFCAB2					DHRS4L2	JTB	ATG5				GIMAP2		GADD45A
CFAP298	CEP128	EFCAB8					DHX37	JUND	ATP10B				GIN1		GADD45B
CHAD	CEP290	EFHC2					DLGAP3	KCNH3	ATP13A5				GK5		GALNT14
CHCHD6	CEP41	EGF					DMKN	KCNK7	ATP1A2				GLCCI1		GALNT2
CHI3L2	CEP57L1	EGLN1					DMWD	KCNQ1	ATP1A4				GLS		GAS7
CHST10	CEP70	ELF1					DNAJC30	KLF16	ATP1B4				GMFB		GBA
CHST14	CEP76	ELL2					DNPEP	KRT8	ATP23				GNPTAB		GCM1
CIITA	CEP78	ELOVL7					DOHH	KRTCAP2	ATP2B2				GOLGA4		GDPD3
CLCF1	CEP85	ENTPD7					DOK2	LAIR1	ATP5MF-PTCD1				GOLGA8R		GFOD2
CLCN2	CEP95	EP300					DOK7	LAMB2	ATP5MGL				GOLIM4		GGH
CLDN7	CERS6	EPAS1					DOLPP1	LAMTOR4	ATP6V1C2				GOLT1B		GHRL
CLEC4F	CETN3	EPB41L5					DOT1L	LCAT	ATP6V1E2				GOPC		GLIS2
CLIC5	CFAP36	EPHB1					DPP3	LGALS1	ATP7B				GPATCH11		GLT1D1
CLIP3	CFAP44	ERBIN					DPP7	LGALS12	ATP8B1				GPR65		GM2A
CLSTN1	CFAP97	ERGIC2					DPYSL4	LGALS9C	ATRIP				GPR75		GMFG
CLUAP1	CFH	ERLIN1					DRG2	LILRB1	ATRNL1				GSAP		GNG11
CLYBL	CFL2	ERMAP					DTYMK	LIMS2	AURKC				GTF2E1		GNG5
CMKLR1	CHAMP1	ERMN					DUS1L	LIN37	AVPR2				GTF3C3		GNMT
CMSS1	CHD1L	ERN1					DUS3L	LRCH4	AXDND1				GTPBP10		GPR84
CMTM8	CHD6	ERV3-1					DVL1	LRP1	B3GNT4				GXYLT1		GPRIN1
CNN3	CHEK2	ETFBKMT					DVL2	LRP3	B4GALNT2				HAT1		GRAMD1A
CNPY2	CHIC1	ETS2					EBP	LRRC29	B4GALNT3				HAUS3		GRB10
CNPY4	CHM	EVI2A					ECHS1	LRRC46	B4GALNT4				HAUS6		GRINA
CNR2	CHML	EXOC6					ECI1	LRRC61	B4GALT2				HCFC2		GSTO1
CNTNAP1	CHN1	EXT1					EDF1	LRRC75B	BAALC				HDGFL3		GSTO2
COL5A3	CHN2	EYS					EEF1AKNMT	LST1	BAMBI				HEATR3		GYG1
COL6A1	CIBAR1	F13A1					EEF1D	LY6G5C	BBS5				HEATR5A		H1-0
COL6A2	CIP2A	F2RL1					EEF2	LY6G6F	BCAN				HEATR5B		H2AC11
COLGALT2	CIPC	F5					EEF2KMT	MADCAM1	BCAR1				HECTD4		H2AZ1
COLQ	CKAP2	F8					EEFSEC	MANBAL	BCDIN3D				HELB		H2BC11
COQ10A	CKAP5	FAM126B					EFNA3	MAP1LC3A	BCL2L14				HERC1		H2BC12
COQ6	CLASP2	FAM151B					EFNB1	MAP1S	BCL2L15				HIGD1A		H2BC15
COX10	CLCC1	FAM160B1					EHMT2	MAP3K11	BCL2L2				HLTF		H2BC5
COX16	CLCN5	FAM172A					EIF3C	MAP3K6	BCL2L2-PABPN1				HMGB1		H2BC6
CPA3	CLCN6	FAM177B					EIF3CL	MARCHF2	BCL6B				HMGCS1		H2BC8
CPLANE2	CLEC2D	FAM185A					EIF3G	MARVELD1	BDNF				HPS5		H2BC9
CRB3	CLECL1	FAM219A					EIF4A1	MAST2	BEAN1				HS2ST1		H3-5
CRIP2	CLN8	FAM8A1					EIF4EBP1	MCOLN1	BEND6				HSP90AA1		H3C10
CRY2	CLNK	FAM91A1					EIF5A	MED25	BEST2				HSPA13		H4C14
CRYGS	CMPK1	FAR1					EIPR1	MED26	BEST3				IBTK		H4C4
CSKMT	CMTR2	FAR2					EMC10	METRNL	BEST4				IFT81		HCAR2
CSNK1E	CNKSR2	FAS					EMD	MFSD10	BEX1				IFT88		HK3
CSNK2A2	CNTNAP2	FBN2					EML2	MICALL1	BFSP2				IKZF5		HLA-C
CTSF	COA7	FBXL13					ENDOG	MICALL2	BHLHB9				IL6ST		HLX
CUX2	COBLL1	FBXL3					ENO3	MIIP	BHLHE40				IMPA1		HP
CXCR5	COL19A1	FBXO9					ENTPD6	MOSPD3	BHLHE41				IMPACT		HPD
CXCR6	COL4A3	FCAR					EPHB3	MPDU1	BHMT2				INTS6L		HPN
CXXC5	COL4A4	FCGR1A					EPHB6	MPG	BICC1				IPP		HRH2
CYB561	COX11	FCGR3A					EPHX1	MPST	BIRC7				ITGAV		HSBP1
CYP2E1	COX18	FCGR3B					EPS8L1	MROH6	BIVM-ERCC5				ITGB1		HSPA1A
CYP2J2	COX20	FCHO2					EPS8L2	MRPL23	BMP2				ITPR1		HSPA1B
CYP2S1	CPED1	FEM1C					ERCC2	MRPL28	BMP3				JRKL		HSPA6
CYSLTR2	CPLANE1	FGD4					ERI3	MRPL51	BMP4				KANSL1L		HYAL1
DACT1	CPOX	FGFR1OP2					ESPN	MRPL54	BMPER				KAT6B		HYAL2
DAG1	CR2	FGL2					ETV2	MRPS18A	BMPR1B				KCTD3		ICA1
DAGLA	CRAMP1	FHDC1					EVA1C	MS4A4E	BNIP3L				KCTD9		ICAM1
DAZAP1	CREBL2	FKBP5					EVI5L	MYDGF	BNIP5				KIAA0753		IDNK
DBNDD1	CRIM1	FKBP9					EVPL	MYL5	BOC				KIAA1841		IER2
DCAF1	CROT	FLCN					EXD3	MYL6	BOLA2-SMG1P6				KIF20B		IER3
DCAF4	CRPPA	FLT3					EXOSC5	MYL6B	BOLL				KLHL15		IFI30
DCHS1	CRTAM	FMN1					FAAH	MYO15B	BRI3BP				KLHL20		IFITM1
DCLK2	CRY1	FNBP1L					FAAP100	MYO1C	BRSK1				KLHL28		IFITM2
DCP1B	CRYZ	FNDC3A					FAAP20	MYO7A	BRSK2				KNTC1		IFITM3
DCTD	CTH	FNIP1					FADS3	MYPOP	BSN				KRIT1		IFT20
DDR1	CTLA4	FOS					FAHD2A	NAA10	BSND				KRR1		IGFBP7
DDX10	CTNND1	FOSL2					FAM160B2	NAA38	BTBD17				KTN1		IL10RB
DDX24	CTPS1	FOXN2					FAM167B	NAPA	BTBD18				L3MBTL3		IL18
DDX31	CTPS2	FOXO3					FAM174C	NAPRT	BTBD8				LARP1B		IL1R2
DDX51	CTSO	FPR2					FAM178B	NCF1	BTN1A1				LARP4		IL27
DEGS2	CTTNBP2NL	FRMD3					FAM207A	NCKAP5L	BVES				LARP7		IL4R
DENND2D	CUL1	FRMD4B					FAM229A	NCLN	C10orf82				LATS1		IMPA2
DEPDC7	CUZD1	FRY					FAM234A	NDUFA1	C10orf95				LCLAT1		ING2
DET1	CX3CR1	FUT4					FAM43A	NDUFB11	C11orf21				LCORL		INHBB
DGCR8	CXCL8	GAB1					FAM50B	NDUFB7	C11orf42				LEMD3		INKA2
DHODH	CYB5RL	GABARAPL1					FAM53A	NDUFS6	C11orf94				LEPR		INSC
DHRS11	CYP2R1	GABRR2					FANCG	NECTIN1	C11orf96				LIG4		INSL3
DHX32	CYP2U1	GALNT3					FARS2	NFKB2	C11orf98				LIN7C		INSR
DHX35	CYP4V2	GALNT7					FARSA	NFKBIB	C12orf40				LMAN1		IQCN
DIABLO	CYTH3	GAPT					FASTK	NFKBIL1	C12orf60				LMBRD2		IRAG1
DIP2C	DAB1	GAPVD1					FBF1	NINJ1	C12orf75				LNPEP		IRF2BPL
DIS3L2	DARS2	GASK1B					FBRSL1	NINJ2	C15orf48				LNPK		ITGA7
DISP1	DBF4	GBP2					FBXL15	NPC2	C15orf65				LNX2		ITGAD
DKK3	DBR1	GBP6					FBXL19	NPIPA3	C16orf46				LRCH1		ITGAM
DLG3	DCAF16	GCA					FBXL6	NTAN1	C16orf71				LRIF1		ITGB4
DLK2	DCAF17	GCLM					FBXL8	NUCB1	C16orf95				LRP12		ITIH4
DLL1	DCBLD1	GCNA					FBXO2	NUDT1	C16orf96				LRP6		ITPKC
DMPK	DCLRE1A	GET1					FBXO31	NUDT18	C17orf78				LRRC34		JAK3
DNAAF5	DCUN1D4	GK					FBXO44	NUDT22	C17orf97				LRRC40		JAM3
DNAH6	DDHD1	GKAP1					FBXW9	NUMBL	C19orf18				LRRC58		JAZF1
DNAI2	DDHD2	GLI1					FCRLB	OGFR	C19orf33				LRRC8B		JDP2
DNAJA3	DDX18	GLIPR1					FCSK	ORAI1	C19orf67				LTN1		JMJD6
DNAJA4	DDX47	GLRX					FDXR	OSGIN1	C19orf84				LUC7L2		JUNB
DNAJC19	DDX55	GNA13					FEM1A	OST4	C1orf100				LY75		KAZN
DNASE1L3	DENND11	GNB4					FGFBP2	OXER1	C1orf105				LYSMD3		KCND1
DNHD1	DENND5B	GNG10					FH	P4HB	C1orf112				MAB21L3		KCNE5
DNMT1	DEPTOR	GPAT3					FIZ1	PAQR4	C1orf167				MACF1		KCNMA1
DOCK3	DFFB	GPN3					FKBP2	PARD6A	C1orf189				MAML2		KCNS1
DOLK	DGKE	GPR141					FKBP4	PCK2	C1orf194				MAN1A2		KDM6B
DPH1	DGKK	GPR160					FKRP	PCP2	C1orf87				MAN2A1		KIAA0319L
DPH2	DHX57	GPR27					FLYWCH1	PET100	C1QL3				MANEA		KIF3C
DPH6	DIMT1	GPSM2					FLYWCH2	PEX11G	C1QTNF1				MAP4K5		KIR2DL4
DPP4	DIPK1A	GRAMD1C					FN3K	PEX6	C1QTNF4				MAPK6		KLHDC8A
DRC3	DIS3L	GSKIP					FNDC10	PF4V1	C1QTNF6				MAPK8		KLHDC8B
DTX1	DIXDC1	GTF2H2					FOLR2	PGAM2	C1QTNF7				MARCHF1		KNSTRN
DTX3	DLAT	GTPBP2					FPGS	PGGHG	C1S				MASP2		KRT23
DUOX1	DLG5	GUCY1A1					FRS3	PGLS	C2				MASTL		LAMTOR5
DUSP10	DLST	GUCY1B1					FSCN1	PHETA2	C20orf144				MBNL1		LAPTM4B
DUSP14	DNAAF2	GZF1					FSD1	PITPNM2	C20orf202				MBTD1		LCN2
DUSP2	DNAI3	H2AC6					FUCA1	PKIG	C20orf203				MED21		LDHA
DUSP4	DNAJC10	H2BC18					FZD2	PLD2	C20orf204				MED23		LETM2
DUSP7	DNAJC14	H2BC21					G6PC3	PLD3	C21orf62				METAP1		LILRA5
DUSP8	DNAJC18	H2BC4					GATD1	PLTP	C22orf23				METTL14		LILRB3
EARS2	DNAJC21	H2BC7					GCDH	POLA2	C2CD4D				METTL4		LILRB5
EBF4	DNAJC24	H3C6					GCHFR	POLR1D	C2CD6				MFAP3		LIMK1
ECHDC2	DNAJC27	H4C8					GDPD5	POMC	C2orf16				MFSD8		LINGO3
ECI2	DNAJC28	HAL					GFER	POTEI	C2orf50				MGAT4A		LLCFC1
ECRG4	DNAL1	HARBI1					GFRA2	PPIB	C2orf66				MIB1		LMO2
EDA	DOCK10	HAUS4					GHDC	PPME1	C3orf20				MIER3		LOXL1
EDAR	DOCK7	HCAR3					GIPC1	PPP1R12C	C3orf22				MIGA1		LOXL3
EDARADD	DOCK9	HECW2					GLI4	PPP1R14A	C3orf49				MINDY2		LPAR2
EEF1AKMT1	DOK6	HERC3					GMPPB	PPP1R32	C3orf70				MINDY3		LRFN1
EEF2K	DOP1A	HFE					GNA11	PPP1R35	C4B				MIS12		LRG1
EFHD1	DPF3	HGF					GNB1L	PRAF2	C4BPB				MIS18BP1		LRPAP1
EFNA5	DPY19L2	HIF1A					GNGT2	PRAM1	C4orf19				MLLT10		LRRC42
EID2	DPY19L4	HINT3					GNLY	PREB	C4orf36				MMS22L		LRTOMT
EID2B	DROSHA	HIP1					GOT1	PRKAR1B	C4orf45				MOB1B		LRWD1
ELAC1	DSC1	HIPK2					GPBAR1	PROC	C5orf47				MOB4		LTB4R
ELK1	DSEL	HIPK3					GPC1	PROSER2	C5orf58				MORC3		LTBP2
ELOVL4	DST	HIVEP1					GPR153	PRR7	C6orf132				MOSMO		LTF
ELP3	DTD2	HK2					GPR162	PRSS36	C6orf201				MOSPD1		LY6G6C
ENG	DTHD1	HMGB2					GPR25	PSENEN	C6orf52				MPP5		LYG1
ENGASE	DTWD1	HNRNPH2					GPR35	PSMB10	C7				MREG		LYSMD1
ENHO	DTWD2	HNRNPLL					GPR68	PSMB3	C7orf25				MTDH		MAFB
ENO2	DTX4	HORMAD1					GPS1	PTGIR	C8B				MTERF1		MAFF
ENOSF1	DUS4L	HPGD					GRAMD4	PTMS	C8orf76				MTREX		MAFG
ENTR1	DUSP19	HPSE					GRAP	PTP4A3	C9orf116				MTRR		MAGIX
EOMES	DYNC2H1	HS3ST3B1					GRWD1	PTPA	C9orf131				MYCBP2		MAOA
EPHA1	DYNC2I1	HSD17B13					GSTM2	PTPRF	C9orf152				MYNN		MAOB
EPHA2	DYNC2LI1	IDH1					GSTM3	PTPRN	C9orf153				MYSM1		MAP1LC3B2
EPHX2	DYRK2	IDI1					GSTM4	PVALB	C9orf163				NAA15		MAP2K3
EPM2A	DZANK1	IFI16					GSTP1	PYCARD	C9orf24				NAA16		MAPRE3
EPPK1	DZIP3	IFNGR1					GSTZ1	RAB34	C9orf43				NAPB		MARCHF3
ERBB2	E2F5	IFRD1					GZMB	RAB40C	CA13				NAT1		MARCHF8
ERFL	E2F6	IGF1R					GZMH	RAB4B	CA14				NBPF12		MBOAT7
ESYT1	EBAG9	IGF2BP3					GZMM	RABAC1	CA3				NBPF19		MCEMP1
ETNK2	EBF1	IGF2R					H1-10	RASL11A	CABLES1				NCOA7		MEIS1
EVL	EED	IKBIP					H2AW	RAVER1	CABLES2				NDUFAF7		METTL7B
EXOSC6	EEF1AKMT2	IL18R1					HAGHL	RBM42	CABP1				NEDD1		MFSD13A
FAAH2	EEF1AKMT3	IL18RAP					HCFC1	RBPMS2	CABP5				NEDD4		MGST1
FAHD2B	EEF1E1	IL1B					HCN2	RCN3	CABP7				NEMF		MGST2
FAM102A	EFCAB13	IL1R1					HDAC10	REEP4	CABYR				NFYB		MICAL2
FAM118A	EFHC1	IL1RAP					HDAC11	RELB	CACNA1B				NHLRC2		MILR1
FAM120C	EFL1	IL1RL1					HDGFL2	RENBP	CACNA1C				NHLRC3		MKRN1
FAM153B	EGR2	IL1RN					HDHD3	RFNG	CACNA1S				NKAPD1		MLLT1
FAM171A1	EHHADH	INSIG2					HES6	RFX1	CACNA2D1				NKTR		MMP25
FAM241B	EID3	IPMK					HGH1	RGS10	CACNG5				NMD3		MMP8
FAM24B	EIF1AX	IPO11					HID1	RHOC	CACNG6				NNT		MMP9
FAM81A	EIF2AK3	IRAK2					HIGD2A	RNASEK	CADM1				NPHP3		MPIG6B
FAM83G	EIF3J	IRAK3					HIRIP3	RNF181	CADM2				NR2C2		MPL
FAM83H	EIF4B	IRF9					HLA-DPB1	RNF208	CADPS				NRAS		MPO
FAM86B1	EIF5A2	IRS2					HLA-DQB1	RNF31	CADPS2				NRIP1		MPP1
FANCC	ELAPOR2	ITGA1					HLA-DRB1	RNPEPL1	CALB1				NUDT21		MPZ
FANCE	ELK4	ITPRID2					HLA-DRB5	ROGDI	CALCB				NUS1		MPZL1
FANCF	ELL3	ITPRIPL2					HMGA1	ROMO1	CALHM1				NXT2		MS4A4A
FANK1	ELOVL6	JAG1					HNRNPAB	RRAS	CALML4				OBI1		MS4A6A
FARSB	ELP1	JAK2					HRAS	S100A10	CALML6				OCRL		MSRA
FASN	ELP2	JMJD1C					HS6ST1	S100A4	CALN1				ODF2L		MSRB1
FBLN2	ELP4	JUN					HSD11B1L	S1PR4	CALY				ODR4		MSRB2
FBLN5	EML5	KAT2B					HSD17B1	SAPCD2	CAMK1D				OGFRL1		MTHFS
FBLN7	EML6	KATNBL1					HSD17B10	SCAMP4	CAMSAP3				OGT		MTIF3
FBXL14	ENC1	KBTBD6					HSD17B14	SCAND1	CAPN11				ORC3		MTRNR2L8
FBXL16	ENOPH1	KBTBD7					HSD17B8	SDC4	CAPN2				ORMDL1		MTURN
FBXO10	ENOX2	KCNAB3					HSF4	SDF2L1	CAPN3				OTUD6B		MXD3
FBXO15	ENPP2	KCNE1					HSPBP1	SEC61B	CAPN8				OXR1		MXI1
FBXO25	ENPP3	KCNE1B					HVCN1	SELENOO	CAPNS2				PANK3		MYADM
FBXO32	ENPP4	KCNH7					HYPK	SEPTIN5	CARD10				PAQR3		MYBPC3
FBXO41	ENPP5	KCNJ15					ICAM2	SERINC2	CASKIN1				PARG		MYH11
FCER1A	ENTPD5	KCNJ2					ICOSLG	SF3B5	CASKIN2				PARP11		MYLK
FCER2	EOGT	KCTD12					IDH2	SFRP2	CASP7				PAXBP1		MYO7B
FCGBP	EPB41L2	KDM4A					IDUA	SH2B2	CASQ1				PAXIP1		NARF
FCMR	EPB41L4A	KDM7A					IFRD2	SHLD1	CASR				PCMTD1		NATD1
FCRL3	EPHA4	KIAA0319					IGFBP6	SIL1	CASS4				PCMTD2		NCF4
FCRL6	EPHX4	KIAA0825					IGSF22	SIRT6	CATSPER3				PCNX4		NDST1
FCRLA	EPN2	KIAA1109					IGSF8	SLC22A18	CATSPERE				PDCD10		NDUFB1
FDXACB1	EPRS1	KIDINS220					IKBKE	SLC38A5	CAV2				PDE3B		NDUFB6
FECH	EPS8	KIF1B					IL17RC	SLC39A3	CAVIN4				PDE4B		NECAB2
FEZ1	ERC1	KIF27					IL17RE	SLC39A4	CBLIF				PDK1		NECTIN2
FGF9	ERCC6L	KL					IL32	SLC66A1	CBSL				PDP1		NFE2
FGFBP3	ERCC8	KLF10					IL34	SLC66A2	CBWD1				PEAK1		NHLH1
FGFR2	ERI2	KLF5					IL4I1	SLC7A5	CBWD2				PEX1		NLGN3
FGFRL1	ERMARD	KLF7					ILVBL	SMIM1	CBWD5				PEX2		NLRP6
FHIT	ERRFI1	KLF9					IMP3	SMPD2	CBWD6				PGM2L1		NLRX1
FIGNL2	ESR1	KLHL2					IMP4	SMTN	CBX2				PGM3		NOCT
FITM2	ESYT2	KLHL5					INO80E	SNAI3	CBY3				PHACTR2		NOL3
FLNB	ETAA1	KLHL8					INTS1	SNX21	CC2D2A				PHC3		NOMO3
FLT3LG	ETS1	KLLN					INTS5	SOWAHD	CC2D2B				PHIP		NOP10
FLT4	EVC	KMT2C					IQSEC2	SPATA2L	CCBE1				PHTF2		NQO2
FMNL3	EVC2	KRCC1					IRF2BP1	SPATA33	CCDC103				PIBF1		NR6A1
FN3KRP	EXD2	KREMEN1					IRF3	SPDYC	CCDC110				PIGA		NRN1
FOXK1	EXOC6B	KYNU					ISOC2	SPHK1	CCDC113				PIGF		NT5DC4
FOXO3B	EXOG	LAMC1					ITGB7	SPINT1	CCDC116				PIGK		NTSR1
FOXP3	EXPH5	LAMTOR3					ITPA	SPR	CCDC144A				PIK3C2A		NUDT5
FOXP4	EXTL2	LANCL3					IZUMO4	SPSB3	CCDC148				PIK3R1		OLAH
FOXRED2	FAIM	LCOR					JMJD4	SRC	CCDC158				PIKFYVE		OLFM4
FRMPD3	FAM110C	LDLR					JMJD8	SSNA1	CCDC168				PIP5K1A		OPLAH
FTO	FAM111B	LDLRAD3					JSRP1	SSR4	CCDC169				PKD2		OPRL1
FTSJ1	FAM117B	LGALSL					KANK3	STARD8	CCDC170				PKN2		ORM1
FXN	FAM124B	LHFPL2					KCNMB1	STEAP3	CCDC173				PLAG1		OSCAR
FXYD7	FAM133B	LILRA6					KCNN4	STOML2	CCDC175				PLCL1		OSM
FYN	FAM135A	LIMK2					KCTD11	STX1A	CCDC181				PLEKHA3		OTX1
GAL3ST4	FAM136A	LIN54					KCTD17	SULT1A2	CCDC184				PM20D2		P2RX1
GALNT12	FAM153A	LIN7A					KHK	SWSAP1	CCDC187				PMAIP1		P4HA2
GALNT6	FAM156B	LIPN					KHSRP	TAF10	CCDC188				PNISR		PABPC1L
GAR1	FAM161A	LMNB1					KIAA1522	TANGO2	CCDC196				POLI		PADI2
GAREM2	FAM161B	LONRF1					KIF22	TAX1BP3	CCDC198				POLK		PADI4
GATA2	FAM167A	LONRF3					KIFC2	TBXA2R	CCDC3				POLR3G		PAM16
GATA3	FAM169A	LOXHD1					KLHDC4	TCIRG1	CCDC38				POT1		PANX2
GCN1	FAM184A	LPCAT2					KLHL22	TEPSIN	CCDC39				PPIG		PAQR6
GCSAM	FAM200A	LPIN2					KLHL26	TFF3	CCDC40				PPIP5K2		PARD3
GDF11	FAM210A	LRRC37A2					KMT5C	TFPT	CCDC42				PPM1L		PCBP3
GDPGP1	FAM216A	LRRC37A3					KRBA1	TGFB1	CCDC62				PPWD1		PCSK6
GEMIN2	FAM221A	LRRC4					KRI1	TGM3	CCDC68				PRDM10		PDE2A
GEMIN4	FAM227B	LRRC6					KRT18	THAP8	CCDC73				PRKAB2		PDLIM7
GEMIN8	FAM234B	LRRK2					KRT72	TICAM1	CCDC74A				PRKCI		PEAK3
GGACT	FAM3C	LRRN1					KRT81	TIMP1	CCDC80				PRKD3		PER1
GGT7	FAM98A	LSMEM1					KRTCAP3	TMED9	CCDC81				PRMT3		PGD
GIMAP1	FAM98B	LTBP1					KYAT1	TMEM158	CCDC89				PRMT9		PGLYRP1
GIMAP5	FAN1	LXN					LAG3	TMEM187	CCDC96				PRPF18		PGRMC1
GIPR	FANCL	LY96					LAGE3	TMEM205	CCDC9B				PRPF4B		PGS1
GLB1L2	FANCM	LYPLA1					LAMA5	TMEM208	CCIN				PRRC1		PHC2
GLB1L3	FARP2	LYSMD2					LAMC3	TMEM222	CCL2				PSMC6		PI3
GLOD4	FASLG	LYST					LAS1L	TMEM255B	CCL20				PSME4		PIM1
GLS2	FASTKD2	LYVE1					LDHD	TMEM9	CCL21				PTAR1		PIM2
GNAO1	FASTKD3	LYZ					LENG1	TNFRSF8	CCL22				PTBP2		PIM3
GOLGA7B	FAT4	MACIR					LFNG	TNNC2	CCL24				PTPN11		PINK1
GOT2	FBXL17	MAGI3					LGALS4	TNNI2	CCL25				PTPN22		PLAU
GPA33	FBXO21	MAK					LHPP	TOR4A	CCL3				PUS10		PLB1
GPAT2	FBXO45	MAML3					LIM2	TRABD	CCL8				PUS7L		PLBD1
GPATCH4	FBXO5	MAN1A1					LIME1	TRADD	CCM2L				PYROXD1		PLGRKT
GPC2	FBXW8	MAN2A2					LMBR1L	TRAPPC5	CCNB3				QSER1		PLIN2
GPR150	FCRL1	MANSC1					LMF1	TRIB3	CCNP				RAB11FIP2		PLIN3
GPR157	FCRL2	MAP2K6					LMF2	TRIM11	CD163L1				RABL3		PLIN4
GPR19	FGD6	MAP3K1					LMNB2	TRIP6	CD1B				RAD50		PLIN5
GPR55	FHAD1	MAP3K2					LMNTD2	TSPO	CD200R1L				RAD51AP1		PLK3
GPRASP2	FIGNL1	MAP3K20					LONP1	TSR3	CD207				RALGPS2		PLOD1
GPRC5B	FILIP1L	MAP3K21					LRFN2	TSSC4	CD276				RANBP6		PLP2
GPSM1	FKBP14	MAPK13					LRFN4	TST	CD300E				RAP2A		PLXNA2
GRAPL	FKTN	MAPK14					LRRC14	TTC7A	CD300LD				RAPGEF6		PLXNB3
GSDMB	FMNL2	MARCKS					LRRC27	TTYH3	CD34				RASA1		POLB
GSDME	FMO4	MBOAT1					LRRC45	TUBA1B	CD36				RB1		POMP
GSPT2	FNBP4	MBOAT2					LRRC8A	TUBA8	CD48				RBAK		POR
GSTA4	FOSB	MCC					LTBP3	TUBB4B	CD70				RBL2		POTEE
GTPBP3	FPR3	MCTP1					LTBP4	TUBB6	CD86				RBM12B		PPARG
GTPBP6	FRMD6	MCTP2					LY86	TXN2	CDC14C				RBM27		PPBP
GZMK	FRRS1	MCUR1					LYPD2	UBALD2	CDC42BPB				RBM41		PPCDC
HABP4	FTCDNL1	MDM2					LYPD3	UBE2S	CDCA7L				RBM43		PPM1M
HADH	FUBP3	MED12L					MACROD1	UBL5	CDH1				RBM44		PPM1N
HAPLN3	FUNDC1	MED13					MAD1L1	UBTD1	CDH11				RCBTB1		PPP1R15A
HAS3	FUT10	MED13L					MAFK	UPK3B	CDH12				RDX		PROS1
HAUS5	FUT11	MEF2A					MAN2C1	UQCR10	CDH13				RECQL		PRTN3
HAUS7	FUT8	MEGF9					MANEAL	UROD	CDH20				REEP3		PSMB9
HCN3	FYCO1	MEMO1					MAP3K10	VENTX	CDH24				RELCH		PSMC3IP
HDC	FZD1	MERTK					MAP4K1	VKORC1	CDH3				REV1		PTGES
HEATR9	FZD3	METTL25					MAPK7	VSTM1	CDH4				REV3L		PTGS1
HEMK1	FZD6	METTL9					MAPK8IP3	WARS1	CDH5				RFX3		PTPRN2
HHAT	GAN	MFAP3L					MATK	WASHC1	CDH6				RIC1		PTX3
HIC1	GARNL3	MFN2					MBD3	WDR25	CDH7				RIF1		PYGL
HIC2	GARRE1	MFSD14B					MBLAC1	WDR45	CDH8				RIMKLB		PYGM
HILPDA	GAS2	MFSD9					MC1R	WNT5B	CDHR2				RINT1		QSOX1
HIP1R	GATM	MGAM					MCAT	XRRA1	CDHR5				RLF		RAB13
HIVEP3	GCFC2	MGAM2					MCM5	YIF1B	CDK15				RNF138		RAB20
HKDC1	GCLC	MIA2					MCM7	YPEL4	CDK2				RNF14		RAB24
HLA-DMB	GCNT2	MIDEAS					MCRIP1	ZBTB22	CDK3				RNF19A		RAB32
HLA-DOA	GCNT4	MIER1					MCRIP2	ZBTB47	CDKL2				RNF6		RAB36
HLA-DOB	GCSAML	MITF					MED9	ZC3H3	CDKN2A				RNFT1		RAB3A
HLA-DPA1	GCSH	MKNK1					MEI1	ZDHHC12	CDO1				RNGTT		RAB43
HLA-DQA1	GDAP1	MMD					MEN1	ZER1	CDON				RO60		RAB5IF
HLA-DQA2	GDF7	MME					METTL1	ZFYVE19	CDRT1				RPAP2		RAB6B
HLA-DQB2	GDPD1	MMRN1					METTL26	ZGLP1	CDRT15				RPE		RALB
HMGXB3	GEMIN5	MOSPD2					MFSD12	ZGPAT	CDS1				RPS6KA5		RAP1GAP
HNRNPA1L2	GEN1	MPP7					MFSD3	ZMYND15	CEACAM5				RUFY2		RAPGEFL1
HOMEZ	GFI1	MPZL3					MGMT	ZNF213	CECR2				RUNX2		RARA
HOPX	GFM1	MSRB3					MIB2	ZNF219	CEL				RYK		RBCK1
HOXB2	GGCT	MTARC1					MIEF2	ZNF316	CELA1				SACM1L		RBP7
HOXB4	GIMAP6	MTF1					MIER2	ZNF408	CELA2B				SAR1B		RCVRN
HOXC4	GINS3	MTMR6					MLC1	ZNF524	CELF3				SASS6		RDH5
HPCAL4	GLCE	MX2					MLST8	ZNF784	CELF5				SATB1		RELL1
HS3ST1	GLMN	MYH10					MMP17	ZNF787	CELF6				SC5D		REM2
HSPG2	GLO1	MYO10					MMP23B	ZNF821	CEMIP				SCAMP1		REPS2
HYKK	GNAI1	MYOM1					MOB2	ZNF865	CEMP1				SCOC		RETN
IBA57	GNE	NAB1					MOGS	ZNRF1	CEND1				SCRN3		RFLNB
ICMT	GNPDA2	NABP1					MON1A	ZSWIM4	CENPI				SDE2		RFX2
ID3	GNPNAT1	NAIP					MORN1	WDR83OS	CENPO				SDHD		RGL3
IDO1	GNRH1	NAMPT					MPND		CENPS				SEC24A		RGL4
IFFO2	GOLGA6L9	NBN					MPV17L2		CEP68				SECISBP2L		RGS6
IFT140	GOLGA8A	NBPF10					MRM1		CERKL				SELENOF		RHBDF2
IFT172	GOLGA8B	NBPF26					MRM2		CERS3				SELENOI		RHD
IFT22	GOLGA8N	NCKAP1					MRM3		CES3				SEMA3C		RHOB
IGFBP3	GOLM1	NCOA2					MROH1		CFAP100				SENP7		RHOBTB1
IGFBP4	GORAB	NCOA4					MRPL2		CFAP126				SEPSECS		RHOG
IGSF9B	GP5	NDUFB3					MRPL37		CFAP157				SEPTIN11		RILPL1
IL11RA	GPALPP1	NEK11					MRPL38		CFAP161				SERINC5		RIPOR3
IL18BP	GPAM	NEK7					MRPL4		CFAP20DC				SESN3		RMI2
IL21R	GPATCH2	NETO2					MRPL41		CFAP221				SGK3		RNASE1
IL23A	GPD1L	NFAT5					MRPL55		CFAP251				SGO2		RNASE2
IL24	GPHN	NFIL3					MRPS12		CFAP43				SHLD2		RNASE3
IL27RA	GPLD1	NFKBIA					MRPS17		CFAP46				SIKE1		RNASE6
IL2RA	GPM6B	NFKBIZ					MRPS2		CFAP53				SINHCAF		RNASET2
IL2RB	GPR135	NFXL1					MRPS34		CFAP57				SIRT1		RNF10
IL5RA	GPR15	NHS					MSC		CFAP61				SLC10A7		RNF122
IMMP1L	GPR171	NHSL2					MST1		CFAP69				SLC11A2		RNF175
IMMP2L	GPR174	NIBAN1					MST1L		CFAP74				SLC15A2		ROM1
INPP5E	GPR18	NKD1					MT1X		CFAP94				SLC19A2		ROPN1L
INTS14	GPR180	NLRC4					MTFP1		CFAP97D1				SLC23A2		RPH3A
IQCC	GPR183	NLRP3					MTG1		CFAP99				SLC25A24		RPH3AL
IQCK	GPR34	NME8					MUC20		CFB				SLC25A30		RSPH14
IRF8	GPR63	NMI					MUTYH		CFTR				SLC25A46		RSPH9
ISM1	GPR82	NOD2					MVD		CGN				SLC30A1		RSU1
ITFG2	GPR89A	NOXRED1					MVK		CGNL1				SLC30A9		RTN2
ITGA3	GPR89B	NR4A2					MXD4		CGREF1				SLC33A1		S100A11
ITPR3	GPRASP1	NSG2					MYO1G		CGRRF1				SLC35A1		S100A12
ITPRIPL1	GPRIN3	NSUN3					NAA80		CHAC2				SLC35D1		S100A6
JAKMIP1	GRAMD2B	NSUN7					NAAA		CHD5				SLC35F5		S100A8
JMJD7	GRIP1	NT5C3A					NACC1		CHDH				SLC38A9		S100A9
JPT2	GRPEL2	NT5DC3					NAGA		CHGA				SLC39A6		S100P
JRK	GSE1	NTNG2					NAGLU		CHGB				SLC5A3		S100Z
KAT14	GSTCD	NUDT16					NAGPA		CHL1				SLC9A6		SAP30
KAT2A	GTF2H3	NUDT4					NAGS		CHMP4C				SLFN11		SBNO2
KCNC3	GTF2IRD2B	OAT					NAPSA		CHODL				SLFN12		SCARF1
KCNC4	GTF3C4	OMG					NAT14		CHRFAM7A				SMAD5		SCCPDH
KCNG1	GVQW3	OSBPL1A					NAXE		CHRM3				SMC4		SCN1B
KCNIP2	HACD2	OSBPL8					NBL1		CHRM4				SMC5		SCNN1A
KCNJ14	HACD3	OSGIN2					NCAPH2		CHRM5				SMC6		SCRG1
KCNMB4	HACE1	OTUD1					NCDN		CHRNA5				SMG1		SDCBP2
KCTD1	HAUS2	OTULINL					NCKIPSD		CHRNA7				SMIM15		SEC14L5
KCTD15	HAVCR1	P2RY1					NCOR2		CHRNB2				SNX16		SECTM1
KDF1	HDAC8	P2RY12					NCR3		CHRND				SNX30		SELENOK
KDM2B	HDAC9	PAG1					NCS1		CHRNG				SNX4		SELP
KDM8	HDHD2	PAM					NDUFA11		CHST1				SOCS4		SEMA3B
KDSR	HDX	PAPLN					NDUFA13		CHST6				SOCS5		SEMA4A
KHDC1	HEATR1	PAPSS1					NDUFA3		CHST7				SOS1		SEMA6B
KIAA1328	HEATR6	PAPSS2					NDUFA7		CHTF8				SPICE1		SERPINA1
KIAA1671	HECTD2	PARP9					NDUFS7		CHURC1-FNTB				SPIN1		SERPINB1
KIF19	HEG1	PBLD					NDUFS8		CIAO2A				SPRTN		SERPINE1
KIF5A	HELLS	PDCD1LG2					NDUFV1		CIART				SRFBP1		SESN2
KIR2DL1	HERC2	PDE4D					NECAB3		CIB3				SRGAP2C		SF3B6
KIR3DL2	HIBADH	PDE5A					NEIL1		CIDEC				SRP9		SH3BGRL2
KLC2	HIVEP2	PDGFC					NEK8		CILP2				SRSF11		SH3BP5L
KLHL17	HLCS	PDK4					NELFB		CISD2				STAM		SH3PXD2B
KLHL25	HLF	PDSS1					NEURL2		CKLF-CMTM1				STARD3NL		SH3RF3
KLHL29	HMG20A	PDZD8					NHP2		CKM				STARD4		SH3TC2
KLHL32	HOMER1	PECR					NKG7		CKMT2				STK26		SHKBP1
KLHL34	HOOK1	PELI1					NME2		CLCN1				STRN3		SHROOM4
KLKB1	HOXA1	PFKFB2					NME3		CLDN10				STT3B		SIAH2
KNOP1	HOXB3	PFKFB3					NMRAL1		CLDN11				SUCO		SIGLEC10
KRT5	HRH4	PHACTR1					NOB1		CLDN18				SUZ12		SIGLEC14
KRT73	HSF2	PHF13					NOC4L		CLDN20				SYNE1		SIGLEC5
L1CAM	HSF5	PHF20L1					NOP2		CLDN23				SYNE2		SIRPB1
L3MBTL1	HSPA14	PHLPP1					NOSIP		CLEC12B				SYNE3		SLA2
L3MBTL2	HSPE1	PHTF1					NOTCH4		CLEC17A				SYNJ1		SLC11A1
LANCL2	HSPH1	PIAS2					NOXA1		CLEC18B				SYNJ2		SLC12A9
LARGE1	HTATSF1	PIGB					NPDC1		CLEC18C				TAF1		SLC16A3
LARGE2	HYI	PIK3AP1					NPHP4		CLEC2A				TAF13		SLC19A1
LARS2	HYLS1	PIP4K2A					NR1H3		CLEC9A				TAF1D		SLC22A1
LAT	IARS1	PIP5K1B					NR2C2AP		CLGN				TAF2		SLC22A14
LBH	ICA1L	PIWIL4					NR2F6		CLIC2				TASOR		SLC22A4
LBHD1	ICAM4	PJA2					NR4A1		CLIC6				TBC1D8B		SLC24A3
LCK	ICE1	PKHD1L1					NRL		CLMP				TBCEL		SLC24A4
LCMT2	ICE2	PKP2					NRROS		CLRN1				TBCK		SLC25A34
LDLRAP1	ICOS	PKP4					NRSN2		CLSTN2				TCF20		SLC25A37
LDOC1	IDE	PLA2G12A					NSDHL		CLVS1				TCF4		SLC26A6
LEF1	IDH3A	PLA2G4A					NSMCE1		CMBL				TENT4B		SLC2A1
LETM1	IFNG	PLAGL1					NSMF		CMC1				TFAM		SLC39A1
LGR6	IFNLR1	PLD1					NT5C		CMC4				TFEC		SLC43A2
LIG1	IFT46	PLEKHF2					NTHL1		CMYA5				TGDS		SLC51A
LILRA4	IFT80	PLEKHM3					NTN5		CNBD2				THAP12		SLC5A9
LIPE	IGIP	PLK2					NUBP2		CNDP1				THAP5		SLC6A12
LIPT2	IKZF2	PLOD2					NUDT14		CNGA1				TIA1		SLC9A1
LLGL1	IKZF3	PLPP3					NUDT17		CNGB1				TIGD7		SLCO4A1
LLGL2	IKZF4	PLSCR1					NUDT8		CNGB3				TMED5		SLIT1
LMTK3	IL12RB2	PLXNC1					NUP62		CNKSR3				TMED7		SLPI
LOXL2	IL17RB	PNMA1					OAF		CNN1				TMEM106B		SMAP2
LPAR5	IL23R	PNPLA1					OCEL1		CNNM1				TMEM123		SMARCD3
LRFN3	IL3RA	PNPLA8					OCM		CNNM4				TMEM168		SMIM27
LRIG1	IL7	POC1B					OGFOD2		CNR1				TMEM64		SMIM3
LRP5	IL7R	PPL					OGFOD3		CNRIP1				TMEM68		SMPDL3A
LRRC20	INCENP	PPM1A					OSBPL5		CNTF				TMF1		SMPDL3B
LRRC43	INPP4B	PPM1H					OSBPL7		CNTN1				TMOD2		SNX3
LRRC56	INPP5F	PPP1CB					OXLD1		CNTN2				TMPO		SOCS3
LRRN3	INTS13	PPP1R12B					P2RX5		CNTN4				TMX1		SOX6
LSR	INTS2	PPP1R3B					P2RY6		CNTNAP3B				TMX3		SPACA6
LSS	INTS7	PPP1R3D					P2RY8		COA5				TNKS2		SPARC
LTA	IPO5	PPP4R2					P4HTM		COBL				TNRC6A		SPATC1
LTK	IPO7	PPTC7					PACS2		COCH				TOGARAM1		SPI1
LY9	IQCB1	PRDM5					PAFAH1B3		COG8				TRAM1		SPINK8
LYNX1	IQCG	PRDM8					PAK4		COL10A1				TRAPPC13		SPTA1
LYSMD4	IRAK1BP1	PRKAR1A					PAOX		COL11A1				TRDMT1		SRP14
LZTR1	ITGA10	PRKAR2B					PAQR7		COL12A1				TRIM23		SRXN1
LZTS2	ITGA4	PRKCE					PARP3		COL14A1				TRIM37		ST3GAL4
LZTS3	ITGA6	PRKDC					PAXX		COL15A1				TRMT10A		ST6GALNAC2
MACROH2A2	ITGB3BP	PROK2					PBX4		COL16A1				TRPM7		ST7
MAGED1	ITGB8	PRRG4					PCBD1		COL1A1				TSC1		STARD10
MAGEE1	ITK	PRUNE2					PCBP4		COL1A2				TSC22D2		STIMATE
MAGEF1	ITM2A	PSTPIP2					PCCB		COL20A1				TSPYL4		STK16
MAGEH1	JADE3	PTGS2					PCED1A		COL22A1				TTBK2		STON2
MAL	JAKMIP2	PTK2					PCOLCE		COL23A1				TTC14		STXBP2
MAMDC4	JHY	PTPRC					PCSK4		COL25A1				TTC30B		SULF2
MAMLD1	JMJD7-PLA2G4B	PXYLP1					PCYT2		COL26A1				TTC33		SULT1A1
MAMSTR	JMY	QPCT					PDCD1		COL27A1				TTN		SUPT4H1
MAN1C1	KALRN	RAB19					PDE4A		COL28A1				TUT4		SVBP
MAP3K12	KANK1	RAB27B					PDE6G		COL2A1				TVP23B		SYN2
MAP3K9	KATNAL1	RAB33B					PDF		COL3A1				TWF1		SYTL4
MAP7D3	KATNAL2	RAB3IP					PDGFB		COL4A1				TXLNB		TARM1
MAPK11	KBTBD3	RABGEF1					PDK2		COL4A2				TXNDC16		TBC1D2
MAPKBP1	KBTBD8	RALGAPA2					PEA15		COL4A6				TXNDC9		TBKBP1
MAPT	KCNA2	RAP2C					PELI3		COL5A1				UACA		TCN1
MARCHF9	KCNA3	RAPGEF2					PELP1		COL5A2				UBA6		TECPR2
MB21D2	KCNH8	RASA2					PEMT		COL6A5				UBE2E1		TESMIN
MCF2L	KCNMB3	RASGEF1A					PEPD		COL6A6				UBL3		TFEB
MCF2L2	KCNQ5	RB1CC1					PES1		COL8A2				UBN2		TFPI
MCM3	KCTD6	RESF1					PEX10		COL9A1				UBR1		THBS1
MCOLN2	KCTD7	RETSAT					PEX14		COLCA1				UBTD2		TLR9
MCOLN3	KDM5D	RGS18					PFKL		COLEC12				UCHL5		TM9SF1
MCUB	KHDRBS2	RGS2					PFKP		COMMD3-BMI1				UFL1		TMC4
MDC1	KIAA1586	RHOU					PGAP3		COMMD8				UFM1		TMEM119
MDGA1	KIF16B	RICTOR					PGP		COQ3				UHMK1		TMEM120A
ME3	KIF21A	RIOK3					PHETA1		CORIN				UHRF2		TMEM121B
MECR	KIF3A	RMI1					PHKG1		CORO7-PAM16				USP1		TMEM140
MED24	KIF5C	RNF103					PHLDB3		COX6B2				USP16		TMEM164
MEGF8	KIFBP	RNF11					PHPT1		COX7B				USP37		TMEM216
MEOX1	KIT	RNF144B					PHRF1		CP				USP53		TMEM273
METAP1D	KLF11	RNF146					PHYH		CPA6				USP6NL		TMEM38A
METRN	KLF12	RNF169					PHYHD1		CPB1				USPL1		TMEM45B
METTL16	KLF8	RNF2					PI4K2A		CPE				UTP23		TMEM70
METTL17	KLHDC1	RNF24					PICK1		CPEB1				UTRN		TMEM81
METTL27	KLHL11	ROCK1					PIDD1		CPLX1				VAMP4		TMEM88
METTL2A	KLHL13	ROCK2					PIGU		CPLX2				VBP1		TMEM91
METTL2B	KLHL14	RP2					PIGZ		CPLX3				VPS13A		TMIGD3
MFHAS1	KLHL3	RPGR					PIK3R6		CPNE4				VPS13B		TNFRSF10C
MFSD4A	KLHL42	RPS6KA3					PIN1		CPNE6				VPS36		TNFRSF12A
MGAT3	KLRC1	RRM2B					PINX1		CPNE9				VPS50		TNFSF14
MICAL3	KLRC2	RSBN1					PIP5K1C		CPS1				VPS54		TNNT3
MID2	KLRC3	RUBCNL					PKN3		CPSF4L				VRK2		TOM1
MIPEP	KLRC4	S1PR3					PLA2G15		CPT1C				WASL		TOMM40L
MKS1	KLRD1	SAMD15					PLA2G4B		CPXM1				WDR11		TP53I11
MMACHC	KLRF1	SAMSN1					PLA2G6		CPXM2				WDR19		TP53I3
MMP11	KLRG1	SAT1					PLAAT3		CR1L				WDR35		TP53INP2
MMP28	KLRK1	SBF2					PLBD2		CRB1				WDR5B		TPM1
MORC2	KMO	SCLT1					PLCB3		CRB2				WDR7		TREM1
MORC4	KMT2A	SCN9A					PLEKHA4		CREB3L1				XPO7		TREML2
MORN3	KPNA5	SDHAF3					PLEKHF1		CREB3L3				XYLT1		TRIM58
MORN4	KRBA2	SEC61A2					PLEKHG2		CREG2				YAF2		TRPM2
MPI	KRBOX4	SEC62					PLPP7		CRHBP				YTHDC2		TSEN34
MPP2	L2HGDH	SELENOT					PLXNB2		CRHR2				ZBED5		TTC7B
MPRIP	L3HYPDH	SELL					PLXND1		CRISP2				ZBED6		TXN
MRAS	L3MBTL4	SERAC1					PMM2		CRLF1				ZBTB1		TXNDC17
MRI1	LACC1	SESTD1					PMVK		CRLF2				ZBTB11		TYROBP
MRNIP	LAMA2	SETD7					PNMA6A		CRMP1				ZBTB20		U2AF1
MROH8	LANCL1	SETD9					PNPO		CRX				ZBTB21		UBC
MRPL46	LARS1	SFT2D1					PODXL2		CRYBA1				ZBTB26		UBE2C
MRPS24	LAX1	SGMS2					POLD1		CRYBB1				ZBTB33		ULK1
MRPS25	LDAH	SGTB					POLD2		CRYBB2				ZBTB38		UPB1
MRPS27	LDB2	SH3BGRL					POLE		CRYBB3				ZBTB43		UPP1
MRPS30	LEO1	SH3BP5					POLR2I		CRYGN				ZBTB6		UQCRHL
MSH5	LEXM	SH3GLB1					POLR2L		CRYM				ZC3H11A		USB1
MSTO1	LGR4	SHISA5					POLR3H		CSDC2				ZC3H15		USP35
MTA1	LIAS	SIAE					POLRMT		CSMD1				ZC3H6		VEPH1
MTA3	LIMA1	SIAH1					POMGNT2		CSMD2				ZCCHC10		VIL1
MTERF4	LIMD1	SIPA1L2					POMT2		CSMD3				ZCCHC14		VPS9D1
MTHFD1	LIN52	SIRPD					POMZP3		CSNK2A3				ZEB1		VSIG10
MTHFD1L	LIN9	SIRT5					PORCN		CSPG4				ZFAND4		VSIG4
MTUS1	LINGO2	SKIL					PPARD		CSRNP3				ZFC3H1		VWA5A
MXRA8	LIPT1	SLA					PPDPF		CSRP2				ZFP69B		WLS
MYBBP1A	LMLN	SLC16A4					PPM1J		CTAGE4				ZFX		XK
MYC	LMO7	SLC16A6					PPP1R14B		CTAGE8				ZHX1		YWHAH
MYCL	LNP1	SLC1A3					PPP1R16A		CTCFL				ZMAT1		ZBTB8OS
MYH3	LPIN1	SLC22A15					PPP1R26		CTF1				ZMYM4		ZC3H12A
MYO19	LRATD2	SLC25A40					PPT2		CTHRC1				ZMYM5		ZDHHC19
MYO1E	LRBA	SLC26A8					PRF1		CTNNA2				ZMYM6		ZFAND2A
MYRF	LRIG2	SLC2A14					PRMT1		CTNNA3				ZNF100		ZFAT
N4BP3	LRP2BP	SLC2A3					PRMT7		CTNND2				ZNF107		ZMAT2
N6AMT1	LRP8	SLC31A2					PROB1		CTRC				ZNF12		ZNF319
NAA40	LRPPRC	SLC35A5					PROCA1		CTRL				ZNF131		ZNF385D
NAB2	LRRC1	SLC36A1					PRPF31		CTSG				ZNF136		ZNF467
NAP1L2	LRRC39	SLC36A4					PRR22		CTSV				ZNF180		ZSWIM3
NAP1L3	LRRC69	SLC37A3					PRR29		CTTNBP2				ZNF182		ZYX
NAT10	LRRC8C	SLC38A2					PRR5		CTXN2				ZNF184		ZBED1
NBPF15	LRRCC1	SLC40A1					PRRT3		CTXND1				ZNF189		SMIM26
NBPF9	LSM11	SLC44A1					PRSS21		CWC15				ZNF197
NCALD	LTV1	SLC49A4					PRSS53		CXADR				ZNF236
NCAM1	LUZP1	SLC4A5					PRSS57		CXCL10				ZNF25
NCL	LYRM7	SLC7A11					PRXL2B		CXCL11				ZNF254
NDRG2	LZTFL1	SLC8A1					PSD		CXCL2				ZNF273
NEFH	MACO1	SLC9A8					PSEN2		CXCL3				ZNF28
NEFL	MACROD2	SLCO4C1					PSMG3		CXCL5				ZNF280D
NEIL2	MAF	SLF1					PSPN		CXCL9				ZNF292
NELL2	MAK16	SLK					PSTK		CXorf58				ZNF322
NEURL1	MALT1	SMAD1					PTCH2		CXorf65				ZNF326
NEURL4	MAP10	SMCHD1					PTDSS2		CXXC4				ZNF367
NF2	MAP3K4	SNX10					PTGDS		CYFIP1				ZNF417
NIBAN3	MAP4K3	SNX18					PTGES2		CYGB				ZNF43
NINL	MAP9	SOD2					PTK6		CYP11A1				ZNF430
NIPSNAP1	MARS2	SORL1					PTPN7		CYP11B1				ZNF431
NLE1	MATR3	SORT1					PTPRS		CYP17A1				ZNF432
NLGN2	MBIP	SOS2					PTRH1		CYP19A1				ZNF436
NLRP2	MBLAC2	SP110					PUS1		CYP1A1				ZNF440
NMT2	MBNL2	SP3					PUSL1		CYP1A2				ZNF441
NMUR1	MBNL3	SPAG1					PWWP2B		CYP21A2				ZNF449
NOG	MBTPS2	SPATA1					PYCR3		CYP24A1				ZNF45
NOL10	MCCC2	SPATA6					QDPR		CYP26B1				ZNF451
NOL6	MCEE	SPOPL					QPCTL		CYP26C1				ZNF460
NOL9	MCM8	SPRED2					QTRT1		CYP27B1				ZNF468
NOLC1	MCPH1	SPRY3					RAB25		CYP2A6				ZNF484
NOP14	MDFIC	SPTLC2					RAB44		CYP2C8				ZNF493
NOP9	MDN1	SPTSSA					RABEP2		CYP2C9				ZNF507
NOS3	MEF2C	SRGAP2					RABGGTA		CYP3A4				ZNF518A
NPAS2	METTL15	SRGAP2B					RABL6		CYP3A5				ZNF597
NPIPA1	METTL8	SRGN					RAMP1		CYP46A1				ZNF615
NPIPA5	MEX3C	SRPK1					RANGAP1		CYP4B1				ZNF616
NPIPB15	MFSD4B	SSX2IP					RASAL3		CYP4F2				ZNF623
NPR2	MFSD6	ST20-MTHFS					RASSF1		CYP7A1				ZNF624
NPTX1	MGA	ST6GALNAC3					RASSF4		CYP7B1				ZNF627
NPTXR	MGAT2	ST7L					RBM4		CYYR1				ZNF644
NR1D1	MICU3	STEAP4					RCC1L		DAB2IP				ZNF654
NRP2	MINAR1	STK3					RCC2		DACT3				ZNF66
NSG1	MINPP1	STK38L					RCE1		DAND5				ZNF674
NSMCE3	MIS18A	STOM					RECQL4		DBH				ZNF680
NT5E	MLLT3	STON1					RELL2		DCAF12				ZNF699
NTAQ1	MMAA	STS					REX1BD		DCBLD2				ZNF700
NTPCR	MOB3B	STXBP3					REXO1		DCC				ZNF708
NUDT13	MOCS3	STXBP5					REXO4		DCDC1				ZNF714
NUDT6	MOXD1	SULT1B1					RGS12		DCDC2B				ZNF720
NUDT7	MPEG1	SWT1					RGS9		DCHS2				ZNF721
NUFIP1	MPHOSPH10	SYCP2					RHBDD3		DCLK1				ZNF737
NUP188	MPHOSPH6	TAB3					RHOF		DCN				ZNF738
NUP210	MPHOSPH9	TAFA2					RHPN1		DCST1				ZNF75D
NUP88	MPP6	TANC2					RIN1		DCSTAMP				ZNF765
OBSCN	MRPL19	TAP1					RING1		DCT				ZNF770
OLFM1	MRPL42	TAX1BP1					RITA1		DCTN6				ZNF776
OLFM2	MRPL50	TBC1D15					RNASEH2A		DCUN1D5				ZNF780A
OLIG2	MRTFB	TBC1D30					RNF121		DDAH1				ZNF782
OTUB2	MS4A1	TBC1D8					RNF126		DDIT4L				ZNF799
OTUD7B	MS4A14	TBK1					RNF26		DDN				ZNF808
OVGP1	MS4A2	TCAF2					RNH1		DDO				ZNF81
OXNAD1	MS4A7	TCF7L2					RPL28		DDR2				ZNF841
P2RY10	MSANTD2	TCP11L2					RPP21		DDX25				ZNF845
P2RY11	MSANTD4	TDRD7					RPP25		DDX43				ZNF852
P2RY2	MSH2	TDRD9					RPS6KA4		DEFA1				ZNF888
P3H3	MSI2	TENM1					RPUSD1		DEFA1B				ZNF92
P3H4	MTAP	TERF2IP					RRP1		DEFB1				ZNRF2
PAAF1	MTBP	TET2					RRP7A		DENND2A				ZRANB2
PACSIN1	MTCP1	TEX2					RRP9		DENND2B				ZSCAN29
PAIP2B	MTERF2	TFDP1					RTN1		DEPDC4				ZSCAN30
PAN2	MTERF3	TG					RTN4IP1		DEPP1				ZUP1
PAQR8	MTFR1	TGFA					RUSC2		DEUP1
PARP1	MTHFD2L	TGFBR1					RUSF1		DGKB
PARS2	MTMR2	THBD					RUVBL2		DGKI
PASK	MTMR8	TIAM2					S100A13		DHCR24
PATJ	MTPAP	TIFA					SAC3D1		DHDH
PATZ1	MTR	TIGAR					SAMD1		DHRS2
PAX5	MTSS1	TIPARP					SAMM50		DIO1
PC	MTX2	TLR1					SARS2		DIPK2B
PCCA	MTX3	TLR10					SCAF1		DISP3
PCDH1	MYBL1	TLR2					SCARB1		DKK2
PCDH12	MYEF2	TLR4					SCARF2		DKK4
PCED1B	MYLK4	TLR5					SCRIB		DLC1
PCNT	MYO1D	TLR6					SCRN2		DLEC1
PCNX2	MYO5C	TLR8					SCX		DLEU7
PCYOX1L	MYO6	TM6SF1					SDF4		DLG2
PDCD11	MYO9A	TMCC1					SDR39U1		DLGAP1
PDCD2L	MYORG	TMCC3					SDS		DLGAP2
PDE4DIP	N4BP2	TMCO3					SDSL		DLL4
PDE6B	NAA25	TMED8					SENP3		DMBT1
PDE9A	NAA30	TMEM144					SEPTIN1		DMC1
PDGFRB	NAA35	TMEM169					SEPTIN9		DMD
PDXP	NADK2	TMEM170B					SERGEF		DMGDH
PDZD4	NAF1	TMEM252					SERPINF1		DMRTC2
PDZK1	NANP	TMEM272					SF3A2		DNAAF1
PEBP1	NAP1L5	TMEM65					SFTPD		DNAAF3
PET117	NAPEPLD	TMPPE					SGSM3		DNAAF4
PEX5	NARS2	TMTC1					SH2D2A		DNAH10
PEX7	NBEA	TMX4					SH3BP1		DNAH11
PFAS	NBEAL1	TNFAIP3					SH3TC1		DNAH12
PFKM	NBPF1	TNFAIP6					SHMT2		DNAH14
PFN2	NBPF11	TNFRSF9					SIDT2		DNAH2
PGAM5	NBPF20	TNFSF10					SIGIRR		DNAH3
PGBD1	NBPF3	TNFSF13B					SIGMAR1		DNAH5
PHF10	NBPF8	TNFSF4					SIT1		DNAH7
PHF19	NCAPD3	TNPO1					SIVA1		DNAH8
PHLDB1	NCAPG2	TOB1					SLC12A7		DNAH9
PI16	NCBP2	TOP1					SLC16A13		DNAI1
PIANP	NCEH1	TOPORS					SLC1A7		DNAJB13
PID1	NCR3LG1	TP53INP1					SLC25A1		DNAJB5
PIEZO1	NDC1	TPK1					SLC25A19		DNAJB7
PIGL	NDFIP2	TPST1					SLC25A22		DNAJC22
PIGO	NDUFAF5	TRAFD1					SLC25A29		DNAJC5B
PIGP	NDUFV2	TRANK1					SLC25A35		DNAJC6
PIK3C2B	NEB	TRIB1					SLC25A45		DNAJC9
PIK3IP1	NECTIN3	TRIM21					SLC27A1		DNALI1
PJA1	NEK1	TRIM22					SLC27A4		DND1
PKD1	NEK3	TRIM25					SLC27A5		DNLZ
PLA2G2D	NEMP1	TRIM38					SLC29A1		DNM1
PLA2G7	NEMP2	TRIM56					SLC29A3		DNMBP
PLAAT5	NEO1	TRIM9					SLC2A4RG		DNTT
PLCG1	NEU3	TRIQK					SLC2A6		DOC2A
PLCH2	NEXMIF	TRPM6					SLC2A8		DOC2B
PLD4	NFATC2	TRPS1					SLC35B2		DOCK6
PLEKHB1	NFE2L3	TSC22D1					SLC35C1		DOK4
PLEKHG4	NICN1	TSC22D3					SLC35E4		DONSON
PLEKHG5	NID1	TSHZ3					SLC37A2		DPEP2NB
PLLP	NIPA1	TSNAX					SLC37A4		DPH5
PLPP1	NIPAL3	TSPAN2					SLC38A7		DPP6
PLSCR3	NIPSNAP3B	TTC26					SLC39A13		DPYSL2
PLXDC1	NKIRAS1	TTC32					SLC43A1		DPYSL3
PLXNA1	NKRF	TTC8					SLC45A1		DQX1
PLXNA3	NLN	TUBB1					SLC45A3		DRAM2
PLXNA4	NLRC3	TUFT1					SLC46A2		DRAXIN
PM20D1	NME7	TWSG1					SLC4A2		DRD3
PMEPA1	NOC3L	TYW5					SLC52A2		DRD4
PMP22	NOL11	UBE2D1					SLC5A10		DRICH1
PNMA3	NOM1	UBE2H					SLC5A2		DRP2
PNPLA7	NPAT	UBE2J1					SLC9A3R2		DSC3
PODN	NPC1	UGCG					SMARCB1		DSCAM
POLR1A	NPIPB11	USF3					SMPD4		DSCAML1
POLR1E	NPIPB3	USP15					SMYD3		DSG2
POLR1G	NR1D2	USP25					SNAPC2		DSG3
POLR3D	NR2C1	USP49					SNAPC4		DTNA
POLR3E	NR3C2	UTY					SNRNP70		DUOX2
POMGNT1	NRBP2	UVSSA					SNRPA		DUSP5
POMT1	NRCAM	VCAN					SNTA1		DUXB
POU5F1B	NREP	VCL					SNX32		DYNC1I1
POU6F1	NRIP2	VCPIP1					SNX33		DYNLL2
PPAN	NRIP3	VCPKMT					SNX8		DYRK3
PPFIA3	NRP1	VEGFA					SOAT2		DYTN
PPP1R13B	NSD2	VNN1					SORBS3		DZIP1
PPP1R13L	NSUN6	VNN2					SPATA20		DZIP1L
PPP1R16B	NTN4	VNN3					SPATA24		ECE2
PPP1R37	NUAK1	VPS29					SPATC1L		ECHDC1
PPP1R3E	NUBPL	VWA7					SPHK2		ECM2
PPP1R3F	NUCKS1	VWA8					SPON2		ECT2L
PPP2R2B	NUDCD1	WASF1					SPPL2B		EDA2R
PPP3CC	NUDT12	WASHC4					SPSB2		EDDM13
PPP5C	NUDT15	WDFY3					SPTBN5		EDIL3
PPRC1	NUDT3	WDR47					SRD5A3		EDN3
PRAG1	NUDT9	WNK1					SREBF1		EDNRB
PRDM11	NUGGC	XRCC4					SRM		EEF1A2
PRDM15	NUP160	XRN1					SRP68		EEF1G
PREP	NUP205	YOD1					SRPRB		EFCAB1
PRKCQ	NUP35	YPEL5					SSBP4		EFCAB10
PROCR	NUP43	YWHAG					ST3GAL3		EFCAB5
PRPF19	NUP54	ZBTB16					STAP2		EFCAB6
PRPF40B	NVL	ZBTB18					STK32C		EFCC1
PRR12	OLA1	ZBTB34					STUB1		EFHB
PRR5L	OPN3	ZDHHC17					SURF2		EFNA1
PRRT1	OSBPL10	ZDHHC2					SUSD3		EFNB2
PRSS23	OSBPL3	ZDHHC20					SUV39H1		EFR3B
PRSS33	OSGEPL1	ZFYVE16					SYMPK		EGFL8
PRSS35	OTUD3	ZKSCAN7					SYNE4		EGFR
PRX	OTUD4	ZNF117					SYNGR1		EGLN3
PRXL2A	OTUD7A	ZNF185					SYNGR3		EGR1
PSMG4	OXCT1	ZNF20					TAB1		EHF
PTGDR2	OXSM	ZNF217					TACO1		EID1
PTGFRN	P2RX7	ZNF222					TAF1C		EIF1AY
PTK7	PACC1	ZNF230					TAF6L		EIF2S3B
PWWP3A	PACRGL	ZNF267					TAGLN		ELAVL4
PYROXD2	PAFAH2	ZNF281					TARBP2		ELF3
QPRT	PAICS	ZNF354A					TAS1R3		ELFN2
QRICH2	PALB2	ZNF366					TBC1D24		ELMOD1
RAB11FIP3	PALLD	ZNF396					TBL3		EME1
RAB11FIP5	PANK1	ZNF429					TBX6		EME2
RAB40B	PARD6B	ZNF438					TCEA2		EML1
RABL2A	PARM1	ZNF443					TCEAL3		EMP1
RABL2B	PARP15	ZNF486					TCF3		EMP2
RAD51D	PARP2	ZNF487					TCOF1		EMX1
RAI1	PAWR	ZNF608					TECR		ENAH
RALGDS	PCBD2	ZNF630					TEDC1		ENAM
RANGRF	PCDH9	ZNF669					TELO2		ENDOU
RARG	PCGF6	ZNF697					TESK1		ENKUR
RASA4	PCID2	ZNF763					TFR2		ENO4
RASA4B	PCSK5	ZNF844					TGFBI		ENPEP
RASGRF2	PCYOX1	ZNF93					TGM1		ENPP1
RBFA	PDCD7	ZRANB1					THAP4		ENPP6
RBM14-RBM4	PDE7B						THEM5		ENPP7
RBM19	PDE8A						THEM6		ENTHD1
RBM34	PDGFD						THOC6		ENTPD2
RCAN3	PDHX						THOP1		ENTPD3
RCC1	PDIK1L						THRA		ENY2
RCCD1	PDP2						TIGD5		EPB41
RDH13	PDPR						TIMM13		EPB41L1
RDH16	PDXDC1						TIMM29		EPB41L3
REEP6	PDZD2						TIMM44		EPB41L4B
REG4	PEG10						TKFC		EPCAM
RFPL2	PER3						TLE5		EPDR1
RFTN1	PERP						TMED3		EPGN
RGMB	PEX11A						TMEM102		EPHA10
RHEBL1	PEX3						TMEM109		EPHA6
RHEX	PFDN4						TMEM121		EPHX3
RHOBTB2	PGAP1						TMEM129		EPPIN
RHOH	PGBD4						TMEM150A		EPX
RHOXF1	PGRMC2						TMEM160		ERAP2
RIC3	PHC1						TMEM161A		ERBB3
RIMBP3	PHEX						TMEM191B		ERBB4
RIMBP3B	PHF6						TMEM214		ERC2
RIOX1	PHLDB2						TMEM259		EREG
RMDN3	PHLPP2						TMEM44		ERFE
RNF157	PHOSPHO2						TMEM53		ERG
RNF165	PI4K2B						TMIGD2		ERICH3
RNF207	PIGM						TMPRSS3		ERICH6B
RNF212	PIGW						TMPRSS5		ERVFRD-1
RNF43	PIK3R3						TMPRSS6		ERVH48-1
RNFT2	PJVK						TMUB1		ERVW-1
ROBO3	PKIA						TNFAIP8L1		ESM1
RORC	PLCB1						TNFRSF18		ESPNL
RPAP1	PLCE1						TNFRSF4		ESRP2
RPL36A	PLCXD1						TNNC1		ESRRB
RPP40	PLCXD2						TNS2		ESRRG
RPS6KL1	PLEKHA1						TNXB		ESYT3
RPTOR	PLEKHA5						TOE1		ETV1
RPUSD2	PLEKHA7						TOMM34		ETV4
RPUSD4	PLEKHA8						TOMM40		EVA1A
RRP1B	PLEKHG1						TONSL		EXD1
RRS1	PLEKHG7						TOP1MT		EXO5
RSAD1	PLEKHH2						TP53I13		EXOC3L4
RTEL1	PLPP5						TPGS1		EXOSC8
RTKN	PLPP6						TPM2		EYA1
RTL10	PLS1						TPRN		EYA2
RTL5	PMFBP1						TRAF2		EZHIP
RTL6	PMS1						TRAIP		F2
RTN4R	PNPT1						TRAP1		F2R
RUNX3	POC5						TREX2		F2RL2
RUVBL1	PODXL						TRIM3		F3
RWDD2A	POFUT1						TRIM47		F7
RWDD2B	POGLUT1						TRIM74		F8A3
RYR1	POGLUT2						TRIP10		FABP2
S1PR1	POGLUT3						TRMT1		FABP3
S1PR2	POLA1						TRMT2A		FABP4
S1PR5	POLR1B						TRMT61A		FABP6
SAAL1	POLR1F						TRPM4		FADS1
SALL2	POLR2M						TSEN54		FAIM2
SAMD10	POLR3B						TSFM		FAM104A
SARDH	POLR3F						TSKS		FAM107A
SARM1	POMK						TSPAN15		FAM110D
SBK1	PON2						TSPAN17		FAM118B
SCAMP5	POP1						TSPAN18		FAM124A
SCIMP	PPARA						TSPAN32		FAM135B
SCLY	PPARGC1B						TSPAN4		FAM149A
SCMH1	PPAT						TUFM		FAM155B
SCNN1D	PPFIBP1						TUT1		FAM156A
SDK2	PPIAL4C						TXNRD2		FAM160A1
SEC31B	PPIL1						TYSND1		FAM166A
SEMA4C	PPIP5K1						U2AF1L4		FAM166B
SEMA4F	PPM1K						UBE2E2		FAM171A2
SEMA4G	PPP1R9A						UBXN11		FAM171B
SEMA6A	PPP2R3B						UCK2		FAM184B
SEMA6C	PREPL						UCKL1		FAM186A
SEMA7A	PRICKLE1						UCN		FAM186B
SEPTIN8	PRIM2						UCP2		FAM189A2
SERHL2	PRIMPOL						UFSP1		FAM217A
SERPINH1	PRKACB						UNK		FAM221B
SETD1A	PRKCA						UPK3A		FAM222A
SETD6	PRKCH						UQCC3		FAM227A
SETMAR	PRKG2						USE1		FAM228A
SEZ6L	PRKN						USP5		FAM229B
SF3B3	PRKX						VAC14		FAM3B
SFMBT1	PRLR						VARS1		FAM3D
SFRP5	PRMT6						VARS2		FAM47E
SFXN2	PRNP						VASH1		FAM47E-STBD1
SGSM1	PRORP						VDAC1		FAM71D
SGSM2	PROX2						VEGFB		FAM71E1
SH2D3A	PRPF39						VILL		FAM72C
SH3PXD2A	PRPS1						VIPR1		FAM78B
SH3YL1	PRR4						VIPR2		FAM81B
SHF	PSD3						VPS51		FAM83A
SHISAL2A	PSMA8						WBP1		FAM83E
SHPK	PTCD2						WDR18		FAM83F
SIGLEC8	PTCD3						WDR24		FAM89A
SIK1B	PTCH1						WDR5		FAM90A1
SIK2	PTER						WDR54		FAM9B
SIPA1L3	PTGDR						WDR81		FAM9C
SIRPG	PTGER4						WDR83		FAT1
SIRT4	PTGR2						WDR86		FAT2
SKAP1	PTPDC1						WDR97		FAT3
SLAMF1	PTPN13						WFS1		FAXC
SLAMF6	PTPN4						WNK2		FBLIM1
SLAMF8	PTPRB						WNT6		FBLN1
SLC12A3	PTPRK						XAB2		FBN1
SLC12A4	PTPRM						XRCC3		FBN3
SLC16A10	PTPRO						XXYLT1		FBXL2
SLC16A11	PURA						XYLT2		FBXL22
SLC20A2	PUS7						YARS1		FBXO16
SLC22A17	PYHIN1						YDJC		FBXO17
SLC22A23	QRSL1						YIF1A		FBXO24
SLC25A15	QSOX2						YIPF2		FBXO27
SLC25A23	RAB12						YJEFN3		FBXO40
SLC25A25	RAB23						ZBTB45		FBXO43
SLC25A33	RAB29						ZDHHC16		FCN2
SLC25A38	RAB2B						ZDHHC24		FCRL4
SLC25A4	RAB30						ZDHHC4		FCRL5
SLC25A42	RAB39B						ZFPM1		FDX2
SLC26A1	RAB9B						ZFR2		FER1L5
SLC29A2	RABGGTB						ZG16B		FER1L6
SLC2A11	RACGAP1						ZMYND10		FERMT2
SLC41A1	RAD1						ZNF296		FGD1
SLC41A3	RAD18						ZNF358		FGD2
SLC46A1	RAD51C						ZNF362		FGD5
SLC4A3	RAD52						ZNF385A		FGF11
SLC5A5	RAD54B						ZNF414		FGF17
SLC5A6	RAD9B						ZNF428		FGF2
SLC7A8	RADX						ZNF444		FGF22
SLC9A5	RALGAPA1						ZNF446		FGF5
SLC9B1	RAPH1						ZNF500		FGF7
SLC9B2	RASAL2						ZNF511		FGFR1
SMAD3	RASGEF1B						ZNF513		FGFR4
SMIM10L2A	RASGRP1						ZNF526		FHOD3
SMKR1	RASGRP3						ZNF579		FICD
SMPD3	RASSF6						ZNF580		FIGN
SMYD4	RAVER2						ZNF598		FILIP1
SMYD5	RBBP9						ZNF628		FKBP10
SNED1	RBFOX2						ZNF668		FLACC1
SNPH	RBL1						ZNF768		FLG2
SNRPN	RBM45						ZNF771		FLRT1
SNX15	RCN1						ZNF775		FLRT2
SNX9	RCN2						ZNF837		FMC1-LUC7L2
SOGA1	RDH10						ZNHIT2		FMO2
SORCS3	RDH14						ZNRD2		FMO3
SOX12	RECK						ZP3		FMOD
SOX13	RFC3						ZSCAN5A		FN1
SOX8	RFESD						ZSCAN18		FNDC11
SPAG16	RFK						ZSWIM9		FNDC5
SPAG8	RFX5						ZNF593		FNDC7
SPATA7	RFX7						SMAGP		FNDC9
SPEG	RFXAP						PILRB		FOSL1
SPIB	RGPD5								FOXC1
SPIN2B	RGPD8								FOXD4
SPINDOC	RGS1								FOXD4L1
SPIRE2	RGS5								FOXH1
SPN	RHNO1								FOXI1
SPNS1	RHOBTB3								FOXO6
SPOCK2	RIC8B								FOXP2
SPON1	RIMS3								FOXQ1
SPOUT1	RIOK1								FPGT-TNNI3K
SPRYD4	RIOX2								FRAS1
SPRYD7	RLN2								FREM1
SPTSSB	RNASEH1								FREM2
SRGAP3	RNF125								FREM3
SRR	RNF144A								FRK
SRSF8	RNF170								FRMD4A
SSRP1	RNF227								FRMD5
ST6GAL1	RNF32								FRMD7
ST6GALNAC1	RNLS								FRMPD2
ST6GALNAC6	RNMT								FRRS1L
ST8SIA1	ROBO1								FSBP
STARD9	RORA								FSCN2
STKLD1	RPGRIP1L								FSCN3
STMN3	RPS4Y1								FSD2
STOX1	RRAS2								FSIP1
STPG1	RRM1								FSIP2
STXBP1	RRN3								FST
SUPT3H	RRP15								FTCD
SUPV3L1	RSKR								FUT1
SUSD4	RTKN2								FUT2
SV2A	RTTN								FUT6
SYNGAP1	RUFY3								FXYD2
SYNPO	RWDD3								FZD4
SYT17	RXYLT1								FZD7
TADA2A	RYR3								FZD8
TAMALIN	SACS								FZD9
TAMM41	SAMD12								GABRB3
TANGO6	SAMD3								GABRD
TBX21	SAMD4A								GABRE
TCEA3	SASH1								GABRG2
TCF7	SBDS								GABRG3
TCL1A	SCAI								GAD1
TCTN2	SCD5								GADL1
TCTN3	SCML1								GAL3ST1
TDP1	SCML2								GALNT15
TDRKH	SCN3A								GALNT16
TEAD2	SCRN1								GALNT18
TEF	SDAD1								GALNT4
TENT4A	SDC2								GALNT5
TESPA1	SDR42E1								GALNT8
TFAP2E	SEC22A								GALNT9
TFAP4	SEMA5A								GALNTL6
TGFB3	SENP8								GALR1
THBS4	SEPTIN10								GALR2
THEM4	SERPINB9								GAREM1
THNSL1	SESN1								GAS2L2
THOC3	SETBP1								GASK1A
THSD1	SETDB2								GATA6
THTPA	SFMBT2								GATD3A
TIAM1	SFR1								GBP7
TIFAB	SFXN1								GCK
TIGD6	SGCB								GCKR
TIGIT	SGCD								GCNT3
TIMM8A	SGCE								GCNT7
TJP3	SGPP1								GCOM1
TKTL1	SGPP2								GDAP1L1
TLCD3A	SH2D1A								GDF10
TLE2	SH2D1B								GDF15
TMC8	SH3BP4								GDF9
TMCO4	SH3RF1								GEM
TMEM116	SHLD3								GFAP
TMEM120B	SHPRH								GFPT2
TMEM143	SHQ1								GGN
TMEM14A	SIDT1								GGT5
TMEM171	SIGLEC6								GGT6
TMEM177	SKP2								GHR
TMEM18	SLAIN1								GID4
TMEM201	SLC12A2								GIMAP1-GIMAP5
TMEM204	SLC16A1								GIMAP8
TMEM229B	SLC16A7								GIPC2
TMEM231	SLC18B1								GJA3
TMEM25	SLC22A5								GJA4
TMEM30B	SLC24A1								GJB6
TMEM41A	SLC25A12								GJB7
TMEM42	SLC25A17								GJC1
TMEM86A	SLC25A32								GJC2
TMEM8B	SLC25A36								GJD3
TMEM97	SLC25A43								GLB1L
TMIE	SLC25A53								GLDN
TMPRSS13	SLC25A6								GLI3
TNFRSF13C	SLC26A2								GLIPR1L1
TNFRSF25	SLC2A13								GLIPR1L2
TNK1	SLC30A4								GLOD5
TNKS1BP1	SLC35A3								GLP1R
TOMM5	SLC35B4								GLP2R
TOP3B	SLC35F2								GLRA3
TP53	SLC35G1								GLRX2
TP53RK	SLC38A1								GLT8D2
TPCN1	SLC38A11								GLTPD2
TPPP	SLC38A6								GLUD2
TPPP3	SLC39A10								GLYATL1
TRABD2A	SLC39A14								GLYATL1B
TRAF1	SLC41A2								GLYATL2
TRAF4	SLC4A10								GNA14
TRIM16	SLC4A4								GNAL
TRIM16L	SLC4A7								GNAT2
TRIM17	SLC4A8								GNG3
TRIM32	SLC66A3								GNG4
TRIM46	SLC7A1								GNRH2
TRIM65	SLC7A6								GNRHR
TRIM73	SLC9A7								GOLGA6C
TRIT1	SLFN13								GOLGA6L10
TRMT44	SLFN5								GOLGA6L4
TRMT61B	SMAD7								GOLGA6L6
TRO	SMARCA1								GOLGA8H
TRPV1	SMARCAD1								GOLGA8J
TSEN2	SMARCE1								GOLGA8K
TSHZ2	SMC2								GOLGA8M
TSNARE1	SMIM13								GOLGA8Q
TSNAXIP1	SMN1								GOLGA8S
TSPAN10	SMN2								GON7
TSPAN6	SMYD2								GP1BB
TSPYL2	SNAPC1								GPC3
TSPYL5	SNURF								GPC4
TSR1	SNX24								GPC5
TTC12	SNX25								GPD1
TTC16	SOBP								GPM6A
TTC22	SOCS2								GPNMB
TTC24	SOCS6								GPR1
TTC27	SOCS7								GPR137C
TTC28	SOWAHC								GPR143
TTC39C	SOX5								GPR151
TTC4	SP4								GPR156
TTC9	SPATA5								GPR161
TTLL1	SPATA6L								GPR17
TTLL11	SPDL1								GPR173
TTYH2	SPDYE3								GPR176
TUB	SPEF2								GPR179
TUBB4A	SPIN3								GPR182
TUBG2	SPIN4								GPR20
TUBGCP5	SPINK2								GPR21
TUBGCP6	SPIRE1								GPR22
TULP3	SPRED1								GPR37L1
TVP23A	SPRING1								GPR42
TWNK	SPTBN1								GPR52
TXNRD3	SPTLC3								GPR61
UBAP1L	SRCAP								GPR83
UBASH3A	SS18L1								GPR85
UBE2V1	SSB								GPR88
UBE3D	SSPN								GPRC5A
UBIAD1	ST3GAL5								GPT
UBQLN4	ST8SIA6								GPT2
UBXN10	STAMBPL1								GPX2
UCHL3	STAP1								GREB1
UCP3	STAT4								GREB1L
UFSP2	STK36								GREM1
ULK3	STK39								GREM2
UMPS	STRBP								GRHL2
UNC5CL	STX2								GRHL3
UNG	STXBP4								GRIA3
UQCC1	STYK1								GRIA4
URB1	STYX								GRID2IP
URB2	SUCLA2								GRIK1
URGCP	SUCLG2								GRIK3
USP11	SUN1								GRIK4
USP13	SUV39H2								GRIK5
USP36	SYDE2								GRIN2A
USP40	SYNJ2BP								GRIN2B
USP51	SYTL2								GRIN2C
UTP14A	TADA1								GRIN2D
UTP3	TAF1A								GRIN3A
UTP4	TAF1B								GRIN3B
VAV2	TAF4B								GRIP2
VIT	TAF5								GRK4
VMAC	TAF5L								GRK7
VSIG1	TAF9B								GRM2
WARS2	TAFA1								GRM4
WDR27	TARBP1								GRM6
WDR4	TARS3								GRM7
WDR90	TAS2R14								GRM8
WNT1	TAS2R20								GRPR
WNT10A	TAS2R4								GRTP1
WNT10B	TAS2R5								GSC
WNT7A	TASOR2								GSDMC
WWOX	TASP1								GSG1
XCL1	TBC1D12								GSG1L
XCL2	TBC1D19								GSTA1
XKR6	TBC1D31								GSTM5
XPNPEP2	TBC1D32								GTF2H4
XYLB	TBC1D4								GTF2IRD1
ZAP70	TBC1D9								GTF2IRD2
ZBED3	TBCCD1								GUCY1A2
ZBTB4	TC2N								GUCY2C
ZBTB40	TCAF1								GUCY2D
ZBTB42	TCEAL1								GULP1
ZBTB46	TCERG1								GYPA
ZC3H12B	TCF12								GYPB
ZC3H12D	TCTN1								H1-3
ZC3H7B	TDRD3								H1-4
ZC4H2	TEFM								H1-5
ZCCHC18	TET1								H1-6
ZDHHC1	TEX30								H1-7
ZDHHC11B	TFB2M								H2AC12
ZDHHC14	TFDP2								H2AC13
ZDHHC8	TFRC								H2AC14
ZFP41	TGFBR3								H2AC15
ZFP64	THAP2								H2AC16
ZFP82	THAP9								H2AC19
ZFYVE28	THEMIS								H2AC21
ZFYVE9	THUMPD1								H2AC4
ZHX3	THUMPD2								H2BC10
ZMAT4	THUMPD3								H2BC13
ZMYM3	TIGD1								H2BC14
ZMYND19	TIGD2								H2BC17
ZNF132	TIMD4								H2BC3
ZNF133	TIMM21								H2BS1
ZNF135	TIMM23B								H2BU1
ZNF142	TJP2								H3-2
ZNF16	TLDC2								H3C1
ZNF19	TLR3								H3C11
ZNF202	TLR7								H3C12
ZNF232	TM4SF19								H3C13
ZNF233	TMA16								H3C4
ZNF239	TMEM117								H3C7
ZNF251	TMEM128								H3C8
ZNF256	TMEM135								H4-16
ZNF275	TMEM156								H4C1
ZNF280B	TMEM161B								H4C11
ZNF287	TMEM163								H4C12
ZNF324B	TMEM181								H4C13
ZNF329	TMEM182								H4C15
ZNF337	TMEM19								H4C2
ZNF34	TMEM200A								H4C3
ZNF343	TMEM209								H4C5
ZNF395	TMEM220								H4C6
ZNF416	TMEM237								H4C9
ZNF419	TMEM241								HACD1
ZNF433	TMEM245								HAMP
ZNF469	TMEM254								HAP1
ZNF48	TMEM263								HAPLN4
ZNF485	TMEM267								HAS1
ZNF497	TMEM268								HAVCR2
ZNF512B	TMEM38B								HBE1
ZNF517	TMEM67								HBG1
ZNF530	TMSB15B								HBG2
ZNF540	TMTC2								HCAR1
ZNF541	TMTC3								HCRTR1
ZNF544	TMTC4								HEATR4
ZNF554	TNFRSF10A								HECW1
ZNF565	TNFRSF11A								HEMGN
ZNF568	TNFRSF21								HEPACAM2
ZNF57	TNIK								HEPH
ZNF575	TNIP3								HEPHL1
ZNF578	TOMM70								HES1
ZNF584	TOX								HES4
ZNF589	TPD52								HES7
ZNF599	TPH1								HESX1
ZNF607	TPP2								HEY1
ZNF618	TPRG1								HEY2
ZNF629	TRAF3IP1								HEYL
ZNF662	TRAF5								HFM1
ZNF683	TRAK2								HGD
ZNF689	TRAT1								HHATL
ZNF69	TRERF1								HHIP
ZNF696	TRIB2								HHIPL1
ZNF70	TRIM2								HHIPL2
ZNF703	TRIM44								HHLA2
ZNF707	TRIM59								HIBCH
ZNF71	TRIM61								HIF3A
ZNF717	TRIM68								HIGD1B
ZNF74	TRIO								HIPK4
ZNF76	TRMT11								HIRA
ZNF77	TRMT12								HJV
ZNF773	TRMT13								HMCN1
ZNF777	TRMT5								HMCN2
ZNF783	TRPC1								HMGA2
ZNF785	TRPV3								HNMT
ZNF786	TRRAP								HOGA1
ZNF789	TRUB1								HOMER2
ZNF792	TSEN15								HOXA2
ZNF835	TSGA10								HOXA3
ZNF853	TSHZ1								HOXA4
ZNF875	TSPAN13								HOXA5
ZNF880	TSSK4								HOXA7
ZSCAN2	TSTD2								HOXA9
ZSCAN22	TTC21B								HPDL
ZSCAN21	TTC3								HPGDS
ZSWIM5	TTC30A								HPR
TTC34	TTC37								HPRT1
	TTC39B								HPSE2
	TTC5								HPX
	TTF2								HRH1
	TUBE1								HRNR
	TUBGCP4								HROB
	TULP4								HS3ST3A1
	TVP23C								HSD11B1
	TXK								HSD11B2
	TXLNG								HSD17B2
	TYW1								HSD17B3
	TYW1B								HSD17B6
	TYW3								HSF2BP
	UBA2								HSFX1
	UBA5								HSFX2
	UBE2Q2								HSPA12A
	UBE3A								HSPA12B
	UBFD1								HSPA2
	UBXN8								HSPA4L
	UGDH								HSPB11
	UGGT2								HSPB6
	UGT8								HSPB9
	ULBP3								HTD2
	ULK2								HTR1F
	ULK4								HTR2A
	UNC45B								HTR2B
	UPRT								HTR3A
	URI1								HTR3B
	USP12								HTR4
	USP27X								HTR6
	USP28								HTR7
	USP44								HTRA3
	USP45								HTRA4
	USP46								HUNK
	USP54								HUS1B
	UST								HYDIN
	UTP15								HYOU1
	UTP20								ICAM5
	UTP25								ID1
	VANGL1								IDO2
	VEZT								IFITM10
	VN1R1								IFITM5
	VPS13C								IFNK
	WBP2NL								IFNL1
	WDCP								IFT52
	WDHD1								IFT57
	WDPCP								IFTAP
	WDR17								IGDCC4
	WDR3								IGF1
	WDR36								IGF2
	WDR43								IGF2BP1
	WDR75								IGFALS
	WDR76								IGFL4
	WDR89								IGSF10
	WDR92								IGSF11
	WEE1								IGSF23
	WNT16								IGSF3
	WNT2B								IGSF9
	WRN								IHO1
	WWC2								IL10
	WWP1								IL15
	XKRX								IL17B
	XPO4								IL17C
	YEATS4								IL17RD
	YES1								IL17REL
	YPEL1								IL19
	YY2								IL1RL2
	ZBED2								IL26
	ZBED4								IL31RA
	ZBTB10								IL36A
	ZBTB14								IL4
	ZBTB25								IL5
	ZBTB39								IL6
	ZBTB41								IL9R
	ZBTB5								ILDR2
	ZC2HC1A								INAVA
	ZC3H12C								INCA1
	ZC3H8								INHBA
	ZCCHC4								INHBE
	ZDBF2								INMT
	ZDHHC15								INPP5J
	ZDHHC21								INSL6
	ZDHHC23								INSYN2A
	ZFHX3								INSYN2B
	ZFP1								INTU
	ZFP14								IQCA1
	ZFP2								IQCH
	ZFP28								IQGAP3
	ZFP3								IQSEC3
	ZFP30								IQUB
	ZFP37								IRF6
	ZFP62								IRS1
	ZFP69								IRX3
	ZFP90								ISCA1
	ZGRF1								ISOC1
	ZIK1								ISY1-RAB43
	ZKSCAN2								ITGA11
	ZKSCAN3								ITGA8
	ZKSCAN8								ITGA9
	ZMYM1								ITGAE
	ZMYND11								ITIH1
	ZNF10								ITIH2
	ZNF121								ITIH3
	ZNF124								ITIH5
	ZNF138								ITLN2
	ZNF14								ITPKA
	ZNF140								ITPRID1
	ZNF141								ITSN1
	ZNF146								IYD
	ZNF154								JAG2
	ZNF169								JAKMIP3
	ZNF17								JCAD
	ZNF175								JPH3
	ZNF181								JPH4
	ZNF195								JUP
	ZNF208								KASH5
	ZNF22								KAZALD1
	ZNF221								KBTBD12
	ZNF223								KCNA5
	ZNF225								KCNA6
	ZNF226								KCNAB1
	ZNF227								KCNB1
	ZNF229								KCNC1
	ZNF23								KCNE4
	ZNF234								KCNG2
	ZNF235								KCNH4
	ZNF248								KCNIP4
	ZNF253								KCNJ1
	ZNF257								KCNJ10
	ZNF26								KCNJ11
	ZNF260								KCNJ12
	ZNF266								KCNJ13
	ZNF268								KCNJ3
	ZNF280C								KCNJ5
	ZNF283								KCNJ6
	ZNF284								KCNJ9
	ZNF285								KCNK10
	ZNF286A								KCNK12
	ZNF30								KCNK13
	ZNF300								KCNK5
	ZNF302								KCNN2
	ZNF304								KCNQ2
	ZNF318								KCNQ3
	ZNF320								KCNQ4
	ZNF331								KCNRG
	ZNF33B								KCNS2
	ZNF345								KCNT1
	ZNF347								KCNT2
	ZNF35								KCNV2
	ZNF354B								KCP
	ZNF354C								KCTD14
	ZNF365								KCTD16
	ZNF37A								KCTD19
	ZNF382								KCTD4
	ZNF383								KDELR3
	ZNF391								KDM4D
	ZNF404								KDR
	ZNF41								KHDRBS3
	ZNF410								KIAA0408
	ZNF415								KIAA0895
	ZNF418								KIAA0895L
	ZNF420								KIAA1217
	ZNF439								KIAA1549
	ZNF461								KIAA1549L
	ZNF470								KIAA2012
	ZNF471								KIF17
	ZNF473								KIF1A
	ZNF483								KIF24
	ZNF490								KIF26A
	ZNF491								KIF26B
	ZNF501								KIF6
	ZNF502								KIF7
	ZNF510								KIFAP3
	ZNF514								KIR3DL1
	ZNF519								KIRREL2
	ZNF525								KIRREL3
	ZNF527								KISS1R
	ZNF528								KITLG
	ZNF529								KLB
	ZNF532								KLF14
	ZNF543								KLF4
	ZNF546								KLHDC2
	ZNF547								KLHDC7A
	ZNF548								KLHDC9
	ZNF549								KLHL10
	ZNF550								KLHL23
	ZNF551								KLHL30
	ZNF555								KLHL31
	ZNF558								KLHL4
	ZNF559								KLK14
	ZNF563								KNDC1
	ZNF566								KREMEN2
	ZNF567								KRT2
	ZNF569								KRT36
	ZNF570								KRT7
	ZNF571								KRT74
	ZNF572								KRT77
	ZNF573								KRT79
	ZNF577								KRT80
	ZNF582								KRT86
	ZNF583								KRTAP16-1
	ZNF585A								KSR1
	ZNF585B								KSR2
	ZNF587B								KY
	ZNF594								LAMA1
	ZNF595								LAMA3
	ZNF596								LAMA4
	ZNF600								LAMB1
	ZNF605								LAMB3
	ZNF606								LAMB4
	ZNF609								LAMC2
	ZNF610								LAYN
	ZNF614								LBX2
	ZNF619								LCA5
	ZNF620								LCA5L
	ZNF621								LCN12
	ZNF626								LCN8
	ZNF639								LCNL1
	ZNF649								LCT
	ZNF658								LCTL
	ZNF660								LDB3
	ZNF664								LDHAL6A
	ZNF665								LDHC
	ZNF667								LEFTY2
	ZNF670								LEKR1
	ZNF675								LENG9
	ZNF677								LGI2
	ZNF678								LGI4
	ZNF681								LGSN
	ZNF682								LHFPL4
	ZNF709								LHFPL5
	ZNF711								LHFPL6
	ZNF713								LHX1
	ZNF718								LHX4
	ZNF724								LIF
	ZNF726								LIFR
	ZNF736								LIMCH1
	ZNF749								LIMS4
	ZNF75A								LIN28A
	ZNF761								LINGO4
	ZNF772								LIPA
	ZNF778								LIPC
	ZNF780B								LIPG
	ZNF781								LIPH
	ZNF790								LIPM
	ZNF793								LIX1
	ZNF8								LKAAEAR1
	ZNF80								LMCD1
	ZNF805								LMO3
	ZNF813								LMOD1
	ZNF816								LMOD3
	ZNF823								LMX1B
	ZNF827								LNX1
	ZNF829								LONRF2
	ZNF83								LOX
	ZNF831								LOXL4
	ZNF836								LPA
	ZNF84								LPAR1
	ZNF846								LPAR3
	ZNF85								LPIN3
	ZNF850								LPL
	ZNF860								LPO
	ZNF879								LRAT
	ZNF883								LRGUK
	ZNF891								LRIT3
	ZNF90								LRP1B
	ZNF91								LRP2
	ZNHIT6								LRP4
	ZNRF3								LRRC17
	ZRANB3								LRRC18
	ZSCAN12								LRRC19
	ZSCAN20								LRRC2
	ZSCAN25								LRRC24
	ZSCAN26								LRRC26
	ZSCAN31								LRRC36
	ZW10								LRRC37A
	ZWILCH								LRRC49
	ZXDA								LRRC63
	ZXDB								LRRC66
	ZZZ3								LRRC7
	UTP14C								LRRC70
									LRRC71
									LRRC73
									LRRC74A
									LRRC74B
									LRRIQ3
									LRRN4
									LRRTM2
									LSM14B
									LSMEM2
									LTB4R2
									LTC4S
									LURAP1
									LURAP1L
									LVRN
									LY6G5B
									LY75-CD302
									LYG2
									LYPD1
									LYPD4
									LYPD5
									LYPD6B
									LYPD8
									LYPLAL1
									LZTS1
									MAB21L2
									MACC1
									MAD2L1
									MAEL
									MAFA
									MAG
									MAGED4
									MAGI1
									MAGI2
									MAIP1
									MAJIN
									MALL
									MALRD1
									MAP1B
									MAP1LC3C
									MAP2
									MAP3K15
									MAP3K19
									MAP3K7CL
									MAP6
									MAP6D1
									MAP7
									MAP7D2
									MAPK10
									MAPK12
									MAPK8IP1
									MAPK8IP2
									MARCHF10
									MARK1
									MARVELD2
									MARVELD3
									MAS1
									MASP1
									MAST1
									MAST4
									MATN1
									MATN2
									MBOAT4
									MCAM
									MCHR1
									MCMDC2
									MCTS1
									MDP1
									MEAK7
									MECOM
									MED7
									MEDAG
									MEGF10
									MEGF11
									MEGF6
									MEIG1
									MEIKIN
									MEIOC
									MEIS2
									MEIS3
									MELTF
									MEP1B
									MESP1
									MESP2
									MEST
									MET
									METTL24
									MEX3A
									MEX3D
									MFAP4
									MFAP5
									MFSD2A
									MGAT4C
									MGAT5B
									MGP
									MIA
									MID1
									MIF
									MINDY4
									MINDY4B
									MIOX
									MIPOL1
									MKRN2OS
									MKRN3
									MLANA
									MLF1
									MMEL1
									MMP1
									MMP14
									MMP15
									MMP2
									MMP21
									MMP24
									MMP27
									MMRN2
									MNS1
									MOCOS
									MOCS1
									MOG
									MOGAT3
									MORC1
									MOV10L1
									MPDZ
									MPP3
									MPP4
									MPPED2
									MPV17L
									MPZL2
									MRC1
									MRGPRE
									MRO
									MROH2B
									MROH7
									MROH9
									MRPL53
									MRPS36
									MS4A10
									MS4A3
									MS4A6E
									MSANTD1
									MSANTD3
									MSANTD3-TMEFF1
									MSH4
									MSLN
									MSMO1
									MSR1
									MST1R
									MSX2
									MT1E
									MT1G
									MTARC2
									MTFR2
									MTMR11
									MTMR7
									MTRNR2L1
									MTRNR2L10
									MTRNR2L3
									MTRNR2L4
									MTRNR2L6
									MTUS2
									MUC12
									MUC16
									MUC17
									MUC19
									MUC3A
									MUC4
									MUC5B
									MUC6
									MUSK
									MVB12B
									MXRA7
									MYB
									MYBPC1
									MYBPC2
									MYCN
									MYEOV
									MYH1
									MYH13
									MYH14
									MYH15
									MYH4
									MYH7B
									MYH8
									MYLK3
									MYLPF
									MYO15A
									MYO16
									MYO18B
									MYO1B
									MYO1H
									MYO3A
									MYO3B
									MYO5B
									MYOF
									MYOM3
									MYOT
									MYOZ3
									MYRFL
									MYRIP
									MYT1
									MYT1L
									NAALAD2
									NAALADL2
									NACA2
									NACAD
									NALCN
									NANOG
									NANOS1
									NANOS3
									NAT8
									NAT8L
									NAV1
									NAV2
									NCAM2
									NCAPD2
									NCBP2L
									NCKAP5
									NCMAP
									NCR1
									NDRG4
									NDST3
									NDUFA4L2
									NDUFAF6
									NDUFC2-KCTD14
									NEBL
									NECAB1
									NECTIN4
									NEDD4L
									NEDD8-MDP1
									NEFM
									NEGR1
									NEIL3
									NEK10
									NEK5
									NES
									NETO1
									NEURL1B
									NEURL3
									NFASC
									NFATC4
									NFIA
									NFIB
									NFILZ
									NHEJ1
									NHSL1
									NID2
									NIM1K
									NIPAL1
									NIPAL2
									NIPSNAP3A
									NKAIN3
									NKPD1
									NKX6-2
									NLGN1
									NLGN4Y
									NLRP4
									NLRP9
									NME1-NME2
									NME9
									NMNAT2
									NMNAT3
									NNAT
									NNMT
									NOD1
									NODAL
									NOMO1
									NOMO2
									NOS1
									NOS1AP
									NOS2
									NOSTRIN
									NOTCH2NLA
									NOTCH3
									NOX5
									NOXO1
									NPAP1
									NPAS1
									NPB
									NPC1L1
									NPFF
									NPFFR1
									NPFFR2
									NPHP1
									NPHS1
									NPIPA7
									NPIPA8
									NPIPB12
									NPIPB13
									NPIPB4
									NPIPB5
									NPIPB9
									NPM2
									NPPA
									NPR3
									NPW
									NR1I2
									NR1I3
									NR2E1
									NR4A3
									NR5A1
									NR5A2
									NRAP
									NRARP
									NRG1
									NRG4
									NRN1L
									NRTN
									NRXN1
									NRXN2
									NRXN3
									NSMCE2
									NTN1
									NTN3
									NTNG1
									NTRK1
									NTRK2
									NTRK3
									NUCB2
									NUDT10
									NUDT11
									NUDT19
									NUDT4B
									NUP210L
									NUP62CL
									NUPR1
									NUTM1
									NUTM2A
									NUTM2B
									NUTM2E
									NUTM2G
									NWD1
									NXF3
									NXN
									NXNL2
									NXPE1
									NXPH3
									NYAP1
									NYAP2
									NYNRIN
									OAZ3
									OBSL1
									OCLN
									ODAPH
									ODC1
									ODF3
									OGDHL
									OGN
									OIT3
									OLFML1
									OLFML2A
									OLFML2B
									OLFML3
									OLIG1
									OLR1
									OMD
									ONECUT2
									OPN1SW
									OPRD1
									OPRK1
									OPRM1
									OR10AC1
									OR10AD1
									OR13A1
									OR1F1
									OR2A1
[truncated: 1,224 more rows]
