# Supplementary material for: Exploration of blood−derived coding and non-coding RNA diagnostic immunological panels for COVID-19 through a co-expressed-based machine learning procedure
Source: Front Immunol. 2022 Nov 3;13:1001070. doi: 10.3389/fimmu.2022.1001070 (PMC9670818; doi:10.3389/fimmu.2022.1001070)
Supplement: Supplementary Table 2 — The results of module preservation analysis for the analysis of COVID-19 vs. healthy subjects. [file Table_2.xlsx]

## Sheet: Statics_Covid_Results
	medianRank.pres	Zsummary.pres
lightyellow	2	36
orange	2	26
cyan	4	33
darkturquoise	5	36
midnightblue	7	24
darkgreen	3	44
royalblue	6	19
darkorange	8	20
brown	9	39
yellow	10	30
black	12	24
purple	12	23
greenyellow	13	27
lightcyan	14	17
lightgreen	15	26
blue	16	20
gold	17	17
