# Supplementary material for: Exploration of blood−derived coding and non-coding RNA diagnostic immunological panels for COVID-19 through a co-expressed-based machine learning procedure
Source: Front Immunol. 2022 Nov 3;13:1001070. doi: 10.3389/fimmu.2022.1001070 (PMC9670818; doi:10.3389/fimmu.2022.1001070)
Supplement: Supplementary Table 3 — List of differentially expressed genes between COVID-19 and healthy subjects. [file Table_3.xlsx]

## Sheet: Supp 3
DEGs	log2FoldChange
IFI27	-4.37252
RRM2	-2.29636
JCHAIN	-2.93592
MZB1	-2.28472
CD38	-1.26121
ZWINT	-1.62537
BIRC5	-1.85697
TYMS	-2.06851
EPSTI1	-1.79153
OTOF	-3.04414
RPH3A	-2.06036
SDC1	-3.31705
CCNB2	-1.77786
CDC6	-1.91257
MYBL2	-1.8496
CDCA5	-1.81933
CAV1	-2.35927
TK1	-1.52663
CDC20	-1.8259
PBK	-2.59745
TPX2	-1.45003
SHCBP1	-1.6829
BUB1	-1.55848
TNFRSF17	-2.10674
MPO	-2.02045
SPAG5	-1.34167
CDCA3	-1.67895
TCF19	-0.844739
GALM	-1.12666
LTF	-2.34016
CDC45	-1.75555
DTL	-1.72998
MCM6	-0.628529
TXNDC5	-2.95255
CCNB1	-1.3071
UBE2C	-1.21071
HJURP	-1.81812
RAD51	-1.48599
PYCR1	-1.98346
IGLL5	-2.64672
OASL	-1.5992
CCNA1	-2.62363
SPATS2L	-1.75987
CMPK2	-1.92547
GINS2	-1.35702
SLC2A5	-1.42657
OAS1	-1.51443
CDCA2	-1.86559
H4C8	-1.6563
OLFM4	-2.74737
MCM2	-0.957879
STMN1	-0.916805
CCNA2	-1.49369
IFI44L	-2.19865
TRIP13	-1.74462
UAP1	-0.878165
DHCR24	-0.989279
CEP55	-1.73272
MCM4	-0.873381
TROAP	-1.70212
LY6E	-1.62882
TOP2A	-1.49008
UCHL1	-2.6247
USP18	-1.95677
ANKRD45	-3.63875
BPI	-1.85076
CEACAM8	-2.07939
GTSE1	-1.45338
E2F8	-1.93132
CARD17	-2.16257
AURKB	-1.27086
TCN1	-1.68525
H2BC21	-1.0885
CDK1	-1.95367
OAS2	-1.38006
GLDC	-1.87914
FEN1	-0.825488
BHLHA15	-2.34403
IRAK2	-0.885509
CEACAM6	-2.06394
KCNN3	-1.85764
KCTD14	-4.24643
IGF1	-2.3787
IFI44	-1.73383
SERPING1	-1.58252
SEPTIN4	-1.43334
FOXM1	-1.30014
OR2B6	-2.08969
MMP8	-2.45194
H2BC17	-1.9151
TXNDC11	-0.575656
CHEK1	-1.25843
TTC9	1.00532
IFIT3	-1.56556
ORC1	-1.33198
DEFA4	-2.35561
KIF2C	-1.24891
MCM10	-1.71992
PTTG1	-1.11308
RSAD2	-2.01776
DEFA3	-2.39636
E2F1	-1.1705
SKA1	-1.61818
TARM1	-1.93561
MKI67	-1.21328
PSAT1	-0.912722
LCN2	-1.76269
EHD3	-0.806776
SLC26A8	-1.1793
SPARC	-1.00028
PRTN3	-2.23642
MAOA	-3.01366
RPL13A	0.762941
PLK1	-1.14435
KPNA2	-0.69528
PKMYT1	-1.47077
KLHDC7B	-1.12154
CTSG	-2.06105
IFIH1	-1.17127
KIFC1	-1.51258
RTP4	-1.35733
CDC25A	-1.74287
SPC24	-1.27966
DLGAP5	-1.46441
DDX60	-1.44301
FBXO16	-2.59813
ESAM	-1.18847
ITM2C	-1.11369
RHOBTB1	-1.13663
GBP1	-1.12154
NDC80	-0.898209
IL15RA	-0.706962
LGALS3BP	-1.37433
BTN3A1	-0.560534
CCRL2	-0.861816
CLSPN	-1.14564
CDKN1A	-0.795632
RAD54L	-1.28382
HASPIN	-1.48262
CDCA7	-0.935245
HESX1	-2.09244
XPNPEP1	-0.525289
GGH	-1.36838
IFIT1	-1.57818
VPS39	-0.273527
CAPN2	-0.383355
EGF	-1.24035
TMEM140	-0.684386
H2BC8	-1.19731
TOR1B	-0.695715
ETV7	-1.40617
PIP4K2C	-0.387387
YWHAH	-0.557412
MICU1	-0.370945
CDCA8	-0.975154
MIXL1	-1.74993
FADS1	-0.546849
BAMBI	-1.50481
EPB41	1.00204
TRIM5	-0.724705
PLAAT2	-1.67958
H2BC11	-1.11955
GMNN	-0.80406
ACRBP	-0.816557
PIF1	-1.09154
CENPF	-1.10813
MICB	-0.459339
HMMR	-1.4949
PCNA	-0.547399
SIGLEC1	-1.67822
CCNE1	-1.02002
MGLL	-0.70673
CLTCL1	-0.672916
H2BC5	-0.998713
NEK2	-1.43747
KIF4A	-1.41304
HSP90B1	-0.682084
ALOX12	-0.759858
HERC6	-1.02805
DEPDC1B	-1.56895
HERC5	-1.25129
FBXO6	-0.923982
PRRG4	-0.918514
PARP9	-0.815214
PRUNE1	-0.52124
SMOX	-0.964608
ESPL1	-1.20052
UBE2T	-1.15386
CYSLTR2	0.955261
KLHDC8B	-0.841768
CAMP	-1.41767
CENPM	-1.2799
OAS3	-1.29768
CD24	-1.37496
KIAA1958	-1.21381
EXO1	-1.34941
ZBP1	-0.841357
BATF2	-1.12336
PLSCR1	-1.08889
PTX3	-1.45107
ABCA13	-1.91624
KIF11	-0.992295
MACIR	-1.5812
SLC35F2	-0.709145
GINS1	-1.14121
ADAR	-0.464683
IFIT2	-1.25642
DAB2	-0.819817
ABLIM3	-0.850985
GPRC5D	-1.55246
TUFT1	-0.855104
TRAM2	-0.575265
XBP1	-0.551126
AZU1	-1.5594
KIF20A	-1.26764
OLR1	-1.96365
TWIST2	-1.94874
CSF1	-0.627339
NUF2	-1.21959
PHGDH	-0.895888
ANXA4	-0.40501
TRIM22	-0.87113
LDLR	-0.609558
MPIG6B	-1.04648
FRMD3	-1.11219
PDIA6	-0.438431
SAMD9L	-1.01879
DOC2B	-1.70608
TRIM6	-1.45697
SH3TC2	-1.09906
BEND7	-1.00933
MEIS1	-0.943337
NES	-2.29995
PTGS1	-0.658466
ERG	-1.62905
STAT1	-0.750789
DEPDC1	-1.76301
MS4A3	-1.58065
LAP3	-0.79909
RCAN3	0.662526
CHIT1	-1.50898
ISG15	-1.47957
SMIM3	-0.873192
BTN3A3	-0.434587
GFI1B	-0.917201
KCND1	-0.843036
TIMM10	-0.921384
RNASE1	-1.64927
POU2AF1	-0.86272
NOD2	-0.539945
PEAR1	-0.823126
BTN2A2	-0.45498
H2BC9	-1.31489
ALAS1	-0.318665
SPC25	-1.32163
MX1	-1.11189
TREML1	-0.934579
SCD	-0.841701
SELL	-0.592204
TXNL4B	-0.365574
UBE2L6	-0.762127
EPHB2	-1.00571
TMEM98	-1.87603
TOR1A	-0.426356
CENPA	-1.46649
INAVA	-1.62827
LAPTM4B	-0.792428
SRPRA	-0.294537
CAV2	-1.33166
BCL11B	0.920605
DUSP13	-1.46709
GP6	-0.947506
ABHD4	-0.504119
LRRN3	1.21114
TAP1	-0.565938
CRISP3	-1.55796
CYP4F3	-0.641521
FANCI	-0.589161
SELP	-0.8462
KIF18B	-1.12834
TRAFD1	-0.54723
BUB1B	-1.27823
SMIM5	-0.841094
SLA2	-0.459743
IQGAP3	-1.54475
ABCG1	-0.564203
IFIT5	-0.969717
RPS6	0.668817
EIF2AK2	-0.872311
XAF1	-0.996523
RNASE3	-1.57167
CCL8	-2.58226
GBP3	-0.877023
SHISA5	-0.671203
PRRT4	-1.57123
MELK	-1.23727
ELL2	-0.814169
CA12	-1.69451
TUBG1	-0.747441
H2BC12	-0.584961
SMTNL1	-1.95878
EAF1	-0.48291
TARS1	-0.347327
WASF1	-0.968612
SUCNR1	-1.38584
C12orf75	-0.580267
MYD88	-0.523775
SEC23B	-0.419779
PDIA4	-0.497781
GTPBP2	-0.453539
AXL	-1.53385
SPATS2	-0.598915
PGRMC1	-0.798439
CKAP2L	-1.25368
PDLIM1	-0.646458
NEXN	-0.938358
SLC27A2	-1.04077
CRISPLD2	-0.591053
SLC39A11	-0.516763
MCUR1	-0.538381
PCLAF	-1.59383
ST7	-0.461798
ITGB5	-0.608272
FAM83D	-1.00568
SERPINE1	-0.951054
CEACAM1	-0.789291
DAP	-0.447437
ESCO2	-1.24173
PRC1	-1.26953
RPL35	0.872326
CCNF	-0.711748
TICRR	-1.38948
MAOB	-1.56948
GPR15	1.33597
RPL5	0.53044
TRIM21	-0.426965
CTDSPL	-0.674383
PIM2	-0.342941
POLQ	-1.30014
NCAPG	-1.12986
COPA	-0.280751
IFI27L1	-0.755929
TTK	-1.29086
AKIRIN2	-0.4289
CENPU	-0.925794
OXNAD1	0.681772
CA5B	0.399767
NUSAP1	-1.37681
TMEM54	-2.03397
ZNFX1	-0.465851
SEC11C	-0.641292
PIR	-1.6112
ANKRD34B	-1.39208
LETM2	-0.542424
TRIM38	-0.469533
TRIB3	-0.616711
CRYM	-1.24149
EGFL7	-0.928306
RUFY1	-0.320793
IRF7	-0.977395
RPL27A	0.785723
AURKA	-0.779785
C2orf88	-0.717381
VEPH1	-1.04272
PATJ	0.877502
TIMELESS	-0.399426
LEP	-1.23763
EPAS1	-0.980482
TPST2	-0.461788
ELANE	-1.34005
NCAPH	-0.912671
LHFPL2	-0.706448
OXTR	-1.14796
INHBA	-1.87768
MSRB3	-0.776584
C12orf76	-0.533827
KAZN	-0.827526
STIM1	-0.237054
DDX58	-0.806091
NDST1	-0.441474
UBE2G1	-0.425469
TPM1	-0.618455
ZNF684	-1.05059
RPN2	-0.52622
IFI6	-1.01037
PSMD11	-0.408128
H3C10	-1.38052
CALU	-0.428927
CLU	-0.761235
ZSWIM7	0.306915
HFE	-0.752577
NEURL3	-1.60398
HRH4	1.06522
DTX3L	-0.573446
PIMREG	-1.32204
APOL6	-0.732228
RGS16	-0.988542
FUOM	0.692215
PARP6	-0.294432
MTARC1	-0.719498
FSTL4	-1.27489
VSIG10L	-0.849179
VNN3	-0.629132
COPB2	-0.294423
IGSF9B	1.16098
RNF24	-0.532866
CTTN	-0.863378
NET1	-0.560522
RRM1	-0.384698
CDT1	-1.02274
GLE1	-0.220321
AIM2	-0.854886
CDC14B	-0.597988
SPCS2	-0.392885
PLAU	-1.10137
NT5C3A	-0.859803
H4C14	-1.07763
KIF23	-0.822614
GCC1	-0.270694
SLC35B1	-0.365811
CDR2L	-1.02662
DUSP18	-0.358266
TPST1	-1.0609
LAMC1	-0.814598
ACOXL	-1.05202
RSU1	-0.537784
FKBP11	-0.5497
MOV10	-0.618601
TPP1	-0.448425
LRRC37A3	-0.742994
ANLN	-1.24218
UBQLNL	-1.03112
TNPO3	-0.298067
TNFRSF13B	-1.00284
HNRNPLL	-0.597615
RPS20	0.844222
MR1	-0.316464
CARS1	-0.219481
PSTPIP2	-0.706467
S100A7	-2.24243
CASP10	-0.380776
TSC22D1	-0.785077
EPHA4	0.795677
MYLK	-0.820796
MME	-0.680146
PLK4	-0.918682
KLHDC8A	-1.29241
H2AC19	-1.8138
TMEM38A	-0.627756
F13A1	-0.691987
CHST15	-0.417266
GINS4	-0.6072
NEU1	-0.444626
ZNF793	0.639115
CCL25	-1.90383
TNFSF14	-0.3927
IFI16	-0.503763
MYZAP	-1.43814
CD274	-1.03082
SLC3A2	-0.528359
TMCC3	-0.517064
MAPK13	-0.487298
CYP27A1	-0.645929
BCL2L15	-1.06995
FAU	0.73372
MTF1	-0.532498
ZCCHC2	-0.787919
BACH2	0.699116
RNF19B	-0.384345
FAM72B	-1.07992
RNF144A	0.471451
MPL	-1.31457
KIAA0319L	-0.357695
PLEK	-0.48061
DOCK9	0.716941
JUN	-0.670414
MARS1	-0.272226
STAT3	-0.353149
ABCA1	-0.928051
SPDYC	-1.39341
VDAC1	-0.366255
TMEM52B	-1.63471
GP1BA	-0.703628
DYRK2	0.520875
C1orf198	-0.696629
CHPF	-0.94641
STAT2	-0.496842
B4GALT1	-0.284765
ASB8	-0.356948
GUCY1A1	-0.874523
PIWIL4	-0.80075
FHL1	-0.559478
GRB14	-1.22233
LIMS1	-0.70048
PID1	0.802102
RPS21	0.843132
TTC12	0.534665
PRPS2	-0.403305
WLS	-0.627595
EPDR1	-0.843981
PARP14	-0.701153
ABCB9	-0.860476
FHL2	-0.778485
TMEM159	-0.394673
AIF1	0.664855
VSIG10	-0.755426
CLDN5	-1.09963
LGMN	-0.609556
SERPINB10	-1.34152
TMEM106C	-0.548744
BMP6	-0.542734
IL1RN	-0.666621
DZIP1L	-1.39937
TDRD7	-0.591025
SLC6A12	-0.601269
SLC9A7	0.556586
BOD1	0.446152
TACSTD2	-1.19252
ZNF185	-0.468595
SLC16A14	-1.13208
DPH5	0.378968
IDH1	-0.47795
RBMX2	0.362217
ZNF383	0.39501
APOBEC3B	-1.03843
PITPNC1	0.38102
MAP1LC3B2	-0.513147
LILRA6	-0.595025
GADD45B	-0.478542
C6orf89	-0.21004
PCSK9	-2.28564
MMD	-0.741524
ZBTB25	0.522303
DDX60L	-0.831331
KLRB1	0.804767
CXCL10	-1.36706
PRR16	-1.26166
PARD3	-0.808017
APOBEC3G	-0.337093
NFKBIA	-0.585992
NCAPD2	-0.284743
FCER1A	0.932322
GCNT4	0.784878
FBXO5	-0.557106
SHMT1	-0.406049
CAMK4	0.711286
GOT1	-0.490346
SNX20	-0.309047
LANCL3	-0.902252
HPSE	-0.529212
ITPRIP	-0.341054
LSM6	0.375498
IL7R	0.560844
AKAP12	0.966385
GMEB1	-0.192303
THOC1	0.35905
C1orf226	-1.26235
PHF10	0.377935
PSMD2	-0.334873
DHFR	-0.677829
NR3C2	0.867328
WNT5B	-0.731452
KIF5C	0.700255
BEX2	0.584412
H2BC6	-1.64522
SH3YL1	0.521489
ZFP14	0.583567
NSF	-0.438722
RPAIN	0.286836
YIPF5	-0.396366
NKIRAS2	-0.316693
PHF14	0.501012
PCYT1B	-0.800589
PLD6	-0.599715
ETFA	-0.379158
PHACTR1	-0.845396
USP12	0.766473
SRP54	-0.258032
HMGB3	-0.869459
KCNE1	-0.762551
RPS5	0.639729
ARHGEF35	-1.21108
MITF	-0.865342
P2RY10	0.566654
TOX4	-0.18903
CHAC1	-1.46902
RPS3	0.521943
RPL11	0.818034
RMI2	-0.730522
EEF1B2	0.646752
SCN1B	-0.576807
PTPRK	0.856188
YWHAE	-0.193334
MSANTD2	0.501314
RPS19	0.622227
LMAN1	-0.552589
FBXL13	-0.840487
CCL2	-1.49357
NKX3-1	-0.899228
PDIA5	-0.481898
RPS8	0.672995
RPLP0	0.53811
HPCAL1	-0.477121
JPH4	-0.849831
WDR70	0.447108
CFAP36	0.405458
DHX58	-0.725428
MINDY1	-0.291517
ZNF608	-1.22399
KLHL14	-0.870825
MAD2L1BP	-0.528415
FRA10AC1	0.488551
PSMD5	-0.251507
RPL4	0.453164
CCR1	-0.548448
FBXO39	-1.51261
PNPLA1	-0.705294
ZNF836	0.397777
CHAF1B	-0.481851
YWHAQ	-0.348764
CDC25C	-1.01898
LAMP5	-0.720691
GARS1	-0.297729
BRCA1	-0.53052
RNASE2	-0.926703
NDUFAF1	-0.35888
NUP43	0.321859
CASP7	-0.44428
CHST8	-1.11995
PATL2	-0.441161
RP9	0.38173
RPL8	0.594116
SLC22A16	-0.837792
FAAH	0.589901
MX2	-0.470244
NMRK1	-0.38501
TGFB1I1	-0.791993
RASSF5	-0.195235
MDK	-0.816991
MTMR1	0.310659
RPL3	0.475229
BATF3	0.640895
USP39	-0.254689
MS4A2	0.858136
DEFA1	-2.93733
IFITM3	-0.803362
RRAGA	-0.301173
AUTS2	0.794923
NAT8B	-0.830279
GLDN	-1.58123
FAM107A	-1.57379
RAF1	-0.309604
NBPF20	-0.786079
WDR75	0.297844
DHRS9	-0.724104
RPL6	0.549613
PLPP3	-0.968548
NBPF10	-0.936853
DYTN	-1.24757
APOBEC3H	-0.588108
SP140	-0.43921
RFTN1	0.419258
ITFG1	-0.371079
PTPRN2	-0.576611
IL18R1	-1.00781
FDFT1	-0.272194
E2F7	-1.25039
ARMC3	-1.07334
RDH11	-0.383983
MANSC1	-0.565972
TRAF5	0.481979
PNMA1	-0.402817
PARP12	-0.529785
CLIC4	-0.577692
TPM3	-0.236358
ATP2C2	-1.01043
TPM4	-0.26512
CD28	0.53795
GINS3	-0.604607
GART	-0.245076
ZNF439	0.545605
RFC4	-0.353953
NNMT	-1.79908
AMHR2	-1.50276
APOL1	-0.441881
GRN	-0.56671
PSME3	-0.22477
SNX1	-0.166749
DERL3	-1.02065
ELOVL7	-0.746547
TTC24	0.704481
TBC1D4	0.538061
EIF4A3	-0.355289
RD3L	-1.6473
COL19A1	1.02784
CD3D	0.590887
PAIP2B	0.461054
TAGLN	0.645853
COX4I1	0.415621
DEGS1	-0.391781
ACTN1	-0.337065
AFF3	0.760912
ARNTL2	-0.901775
NDUFA11	0.580868
MYL9	-0.732362
MAN2A2	-0.552315
MT1E	-0.872072
B4GALT5	-0.654923
SCARB2	-0.458522
RABL6	0.480834
TNRC6C	0.555002
ZBTB16	-0.869322
TBC1D20	-0.209133
GCFC2	0.421868
SCN5A	-1.56011
RPS27	0.850847
HSPA1B	0.629194
SLC44A1	-0.451638
AP1M2	-0.652211
RASGRF2	0.625439
MAD2L1	-0.69401
CRISP2	-1.42965
IDH2	-0.502272
CLP1	-0.382659
ELOB	0.552366
NAP1L1	0.26959
RPL12	0.615624
TMEM17	-1.11781
YARS1	-0.34357
RPL19	0.515304
NDUFC2-KCTD14	-2.60119
WDFY1	-0.408416
MPRIP	0.489746
ARHGAP11A	-0.617162
SP100	-0.44806
RPL38	0.615353
FLT3LG	0.88072
TMEM123	-0.607189
SAMD9	-0.711333
NDRG3	-0.205633
KLF6	-0.481254
PDCD4	0.215565
CSNK2A3	-1.21563
ACOT9	-0.328327
TC2N	0.553321
ANKRD55	-0.433981
RFC5	-0.304544
RPL13	0.613232
FAM8A1	-0.567071
SLC22A1	-0.6172
RPS9	0.674739
ITGB4	-0.887354
ITGB8	1.22477
HTRA3	-1.3031
SLC8B1	0.279859
GPT2	-0.679293
KLHL3	0.653183
ANKLE1	-0.528268
PFDN5	0.688859
ELMO2	-0.341343
ADAM23	0.876806
TNFSF8	-0.346424
GBP6	-1.01728
GUCY1B1	-0.71159
SLC16A10	0.672526
GZMB	-0.588661
ZC3H8	0.385306
PLPBP	-0.335011
USP3	-0.253067
GBP5	-0.622642
NAPSA	1.14805
LUC7L	0.300185
CADM1	-0.650149
DEDD	-0.378293
ETS1	0.40914
CD300A	-0.346101
FAM117B	0.473965
TES	-0.337898
OIP5	-0.929393
EME1	-0.869653
PERP	-0.582726
LEPROT	-0.440665
FAH	-0.484132
ZNF215	-1.11806
ARHGAP18	-0.547066
H2AC6	-0.859566
PSMD1	-0.270002
CNKSR2	0.947165
CFAP161	-0.733843
SORCS2	-0.90495
NUP88	0.25922
VIL1	-0.611017
ZNF571	0.646466
TMEM18	0.271735
SLC12A8	-0.9644
NAP1L4	0.28384
VWA7	-0.729575
RPL18A	0.624152
NTSR1	-0.79768
JUP	-0.730455
CTNS	-0.284128
TRIM55	-1.68337
C1orf54	0.611507
SNED1	0.581998
IGF2BP2	0.755496
RPL27	0.727512
TNFAIP3	-0.481895
LIPH	-0.835909
ALMS1	0.78222
CTSA	-0.436033
KCNJ15	-0.506531
INPP5B	0.262441
SIPA1L2	-0.690353
FAM98A	-0.350219
DMAC1	0.527941
CENPN	-0.698427
HAVCR2	-0.360078
ZNF749	0.533291
ZNF790	0.600244
HSD17B13	-0.696651
MRPL49	-0.343979
ABCC3	-0.485366
APOBEC3A	-0.507722
ZNF154	0.643154
H1-6	-1.38198
NPIPB13	-0.653644
SLAMF7	-0.378928
ZNF253	0.468437
ZNF33B	0.407811
LYRM7	0.325369
HBD	-1.30426
DDOST	-0.398195
MTFR2	-0.621374
GATA2	0.638925
ZNF780B	0.58201
CXCR2	-0.447232
MT2A	-0.80116
FOXC1	-1.39761
PRKAB1	-0.269489
RPS12	0.680721
STT3A	-0.229431
TTC7B	-0.45936
LY6G6C	-1.09681
NDUFAF7	0.362047
ING5	0.308978
SDK2	0.883255
TBC1D2	-0.349446
F2RL3	-0.553218
ARF1	-0.383938
MYDGF	-0.504951
MGAM2	-0.950266
ASCC1	-0.241853
ATP1B3	-0.364855
DERL1	-0.204462
ZNF891	0.850523
RPL21	0.703489
ABCC1	0.284886
ERICH3	-1.51586
AHNAK	0.606845
ZNF226	0.383997
OR52B4	-1.78367
ZNF577	0.491694
PKHD1L1	-0.85807
DZIP3	0.494172
TRAPPC2B	0.680348
ADIPOR2	-0.257811
HTATIP2	-0.437476
ISG20L2	-0.172587
PTCRA	-0.614217
SPSB4	-1.71255
GBP4	-0.495958
ZNF737	0.597272
FASTKD5	-0.315329
RNF185	-0.358449
SULT1A1	-0.478112
FBH1	-0.232033
CEP19	-0.500866
RPS14	0.667942
TOP2B	0.277532
ARMCX3	-0.374996
RAB2B	0.569944
LRRC59	-0.319814
SLC35D3	-1.01876
DRAXIN	-0.494663
NSG2	-1.24353
CARD6	-0.456118
ARF4	-0.415774
CDK14	-0.613699
IP6K2	-0.268154
KCNK3	-1.72721
IP6K1	-0.244614
MYLIP	-0.365162
ARRB1	0.303137
TCTN1	0.386087
PTPN13	0.806869
GMPPB	-0.410517
NUB1	-0.271703
RAB1A	-0.396419
UPB1	-0.604348
N6AMT1	0.483037
UPF3A	0.241015
CHAC2	-0.696967
NRN1	-1.05809
C2orf42	-0.262752
TENT5C	0.875243
POC1A	-0.554575
GSTZ1	0.357747
BTBD11	0.508155
PRDX4	-0.478298
CCDC9B	-0.433609
GPD2	-0.558163
RPS27A	0.672172
GBP2	-0.365508
KIAA0319	-0.600917
ZNF540	0.508732
CCNQ	0.39577
STON2	-0.729224
CCL3L1	0.967951
CLEC5A	-0.684875
HADHB	-0.297087
PLAUR	-0.395834
ZNF84	0.433972
PCBD2	0.344847
HPN	-1.05746
CSGALNACT2	-0.724826
LDLRAD4	0.385237
FXYD2	1.02444
PPP1R17	1.2423
AIRE	1.19714
HERPUD1	-0.35593
ZNF480	0.332372
TMEM255A	-1.03731
RPS16	0.611063
UGT2B11	1.47237
ATP6V1B2	-0.338794
EMC4	-0.354922
ERLEC1	-0.372211
ACOT7	-0.5614
AKT3	0.508742
ZNF419	0.321123
ASF1B	-0.498456
FLT3	-0.772203
NCSTN	-0.307408
DCUN1D3	-0.357133
DUSP5	-0.455329
ELOVL3	-0.888215
ZFYVE9	0.643249
FAM47E-STBD1	-2.97216
DPAGT1	-0.482636
MCMBP	-0.364885
ZMYND11	0.416059
IRF4	-0.451393
TAF4	0.423438
FLT1	-0.675028
INPP4B	0.663199
GCM1	-0.60845
MTHFD2	-0.489291
MRPS25	0.341626
FNTB	-0.461718
ATF7	-0.267243
CRIP1	0.921244
ANXA2R	0.438325
CAPN13	-1.16159
EEF1D	0.707139
KCTD10	-0.203337
RPL24	0.619558
SLC35A4	-0.318872
TBL2	-0.279176
ZNF26	0.401576
A1BG	1.03605
YLPM1	0.566797
BCAS4	0.60329
NT5E	0.617919
WDR89	0.465209
ATF7IP2	0.54928
RPL15	0.383832
CRYBB1	-1.04583
ALOX15B	-0.999215
PAX3	-1.93572
PLOD1	-0.352427
HLA-E	-0.320321
TEDC2	-1.08039
TRAIP	-0.546476
ACCSL	-1.33821
PIK3C2B	0.50848
NAPA	-0.406201
BSND	-1.63974
CCND3	-0.327154
ORC6	-0.672825
BIK	-0.51789
DCAF10	-0.333607
MET	-1.36537
PGAP2	-0.235012
PHF11	-0.376062
AAK1	0.483794
ARL14EP	0.356668
ZNF248	0.413156
GORASP1	-0.254153
RPLP1	0.572572
RGS6	-0.489275
KDM2B	0.381296
DERA	-0.360984
TMEM158	-0.691456
CDC42EP3	-0.430999
TLR2	-0.517368
ZNF831	0.572527
MICAL2	0.516609
SULT1C4	-1.20947
CDK2	-0.396817
URI1	0.318986
ATG4A	-0.350775
RAB19	-0.815132
RAD51AP1	-0.918298
IST1	-0.327037
PDE2A	-0.644053
RGL1	-0.612219
TRABD2A	0.563863
PIK3R5	-0.182853
DENND11	0.450431
PAICS	-0.260497
PCSK6	-0.506263
ZKSCAN7	-0.54138
LIPA	-0.341136
FAM111B	-0.693692
HMGN4	-0.423562
TNFSF4	-0.610901
CREBL2	0.287278
MAP2K6	-0.668246
BRD1	0.464863
FGFR1	-0.404096
EZH2	-0.439964
ALG2	-0.323643
STK38	0.134244
BEX3	-0.373939
OLA1	0.19165
ADAMTS14	-1.12528
SLC25A4	-0.521189
SEL1L3	-0.316283
IL5RA	0.664612
GPR82	0.664185
SERPINE2	-0.633383
PREB	-0.314699
DIPK1A	-0.393352
RPS11	0.634226
RPS18	0.64372
FCRL1	0.513045
LTBP1	-0.741026
CMAS	-0.411765
ASPM	-0.871749
PATL1	-0.418516
CALM1	-0.183446
CYP2U1	0.377562
P2RX1	-0.389734
CORO7	0.436952
PADI4	-0.450142
VEGFC	-0.90778
ETFB	0.492172
FAM89B	0.840177
HIF1A	-0.449571
RFFL	-0.305143
SAP30	-0.824748
TOMM7	0.761028
PLXDC2	-0.380181
RPS4X	0.442964
PAPSS1	-0.376862
GAS6	-0.518297
TERT	-1.14695
PRPSAP1	-0.229286
XPA	0.397671
ANXA8L1	-1.56752
PDCD1LG2	-0.874741
KDELR2	-0.334338
TCEAL9	-0.833984
WDR62	-0.615517
FLCN	-0.312166
YBEY	0.343692
NBN	-0.520837
ACKR1	-1.09952
ZNF568	0.463269
BRD9	0.287355
NIFK	0.290232
TPPP3	0.716288
CDHR3	0.726883
FIGN	-1.6567
RPS6KA5	0.4851
FAP	-1.35123
NT5M	-0.501649
TUBB1	-0.595139
MCM7	-0.338324
NTNG2	-0.718155
NIPA2	-0.281229
CAMK2G	-0.191475
CCDC51	-0.351779
RPSA	0.552777
VPS26C	-0.189428
CYSTM1	0.670242
SLC1A4	-0.353748
B4GALT2	-0.652337
MICAL3	0.593115
AK4	-0.754507
MTCH2	-0.278001
IFI35	-0.528951
LIF	-1.02477
BCL6	-0.46773
TRPC4AP	-0.19631
MCM3	-0.301549
RPL32	0.637104
TMEM185A	-0.269202
TMEM141	0.778434
IL24	0.839756
AIFM1	-0.215801
USP44	0.759056
GARRE1	0.350187
KCTD21	-0.314589
VDAC3	-0.345842
RSPRY1	-0.348417
SLC25A44	-0.296823
GPR1	-1.26857
HNRNPF	-0.177319
MAN1C1	0.510636
SNN	-0.388009
POLR1E	0.386278
ZNF506	0.446578
BTG3	-0.493452
ZNF227	0.227556
DUSP16	0.374586
ARHGEF5	-0.433838
SESN3	0.552495
TMX2	-0.338418
ZNF229	0.930882
SCO1	0.24358
DENND2C	-0.627795
NOMO1	-0.268528
SELENOS	-0.288949
ITGA6	0.369575
TRIT1	0.276718
ZNF285	0.645468
KSR1	0.312572
CREB5	-0.519072
EPPK1	0.814145
ADAM17	-0.49957
DCAF16	0.383044
NT5DC2	-0.586473
SIN3A	0.284825
ATP6V0A2	0.330721
NRCAM	1.06657
PTPRN	-0.767333
IGF2BP3	-0.734222
ARHGAP35	0.373266
GDF11	0.355987
TOMM34	-0.309986
RPS25	0.574192
ZSWIM3	-0.287891
NFE2L2	-0.342765
RWDD1	0.387492
ERP44	-0.248248
KCP	-0.999136
SMARCC1	0.300942
TIFA	-0.537497
ZNF736	0.532604
ARHGAP23	-0.761707
SH2D5	-1.55789
KIFC3	-0.435005
ST8SIA1	0.575188
MFSD4B	0.68714
PIAS1	-0.29566
RPS26	0.623347
TRAT1	0.538726
CERCAM	-0.637988
DNAJC21	0.378651
MEST	-0.542226
NKAP	0.198846
PLXNB3	-0.806872
CIITA	0.451625
PCCB	-0.257402
CENPW	-0.657898
EGLN2	0.754529
H3-5	-0.520401
C19orf54	-0.289216
MEGF9	-0.505092
MXD3	-0.328046
IRF2	-0.272226
TOB1	-0.44881
ZNF609	0.440383
SLC17A5	-0.306152
TMED4	-0.186346
EIF4B	0.264321
C19orf53	0.37597
NACA	0.360684
POLD4	0.639208
UGT2B28	1.56784
CHRD	-1.52142
NBPF14	-0.652427
KIR2DL4	-0.800361
COX19	0.21264
RBM26	0.451537
ZFP90	0.295696
COPS9	0.482466
CD14	-0.495043
PML	-0.498251
ADAMTS5	1.03679
DSCC1	-0.891047
RPL10A	0.456363
CHP1	-0.410225
ARCN1	-0.160216
EP400	0.497351
LIPC	-0.634019
SPATA46	-2.24777
ZNF529	0.390487
SYT17	0.704281
EDAR	0.790532
ICA1L	0.632771
UXT	0.488413
PIP4P2	-0.470431
DGKE	0.409393
KIAA0040	-0.32684
CD244	0.285694
GPR34	0.573478
GALNT14	-0.634847
TTC38	-0.3745
ITGA7	-1.02329
FH	-0.264172
CCDC191	0.389131
TBC1D7	-0.335671
CIT	-0.73551
TEKT2	-1.08901
PLOD2	-0.912411
SNX27	-0.284808
ZNF649	0.478237
MSI2	0.423922
MEDAG	-1.25925
SPRED2	-0.514605
EEF2K	0.38685
MRAP2	-1.47236
CNGA4	-0.864384
MRPL37	-0.388519
ZNF813	0.440871
STIM2	0.305044
CD52	0.740992
PSMD14	-0.353884
ARL10	0.448652
MLNR	-1.73816
FOXK1	0.44801
TCTA	-0.310299
MAPKAPK5	0.307276
EPOR	-0.293699
UBASH3B	-0.318624
TBC1D10A	0.276517
ZDHHC1	0.778943
FCRL5	-0.519029
ARID3B	-0.223045
YBX1	0.367987
QPCT	-0.553985
VCP	-0.204182
ANXA7	-0.268766
REM2	-0.435218
ZNF431	0.38004
FBL	0.584953
SLC15A4	-0.356833
ANXA10	-2.1987
LYPD5	-0.981132
SLC39A10	0.567656
LEF1	0.503188
SEMA6B	0.914693
ZWILCH	-0.429336
MAGED1	-0.444809
ZNF626	0.486366
TAP2	-0.477038
RUBCN	-0.367996
ZFP28	0.548193
MXRA8	0.775191
HTR2A	-1.33414
ZFP30	0.57291
ZNF91	0.636508
ATP8B4	-0.589489
GMPR	-0.634193
TOR3A	-0.282489
CASK	0.485056
REC8	-0.289679
IL1R1	-0.640556
PGM1	-0.306254
NBPF19	-0.922856
MTUS1	0.649069
SCAI	0.465154
CERK	0.198153
C16orf54	-0.251168
SLC4A1AP	-0.219091
MMRN1	-0.724196
LOXHD1	-0.50297
PIK3R1	0.408511
FAM72C	-1.29931
ARSB	-0.310126
SLC8A3	-0.742112
TDRD3	0.341386
VANGL1	-0.375509
HIVEP2	0.504021
KIR2DS4	-0.826197
THG1L	0.245467
OSBPL9	-0.271468
CMTR1	-0.331022
KEL	-0.766624
SENP2	-0.209873
TIAF1	0.638986
ACOT1	-0.665759
CD5L	-1.43927
MUL1	-0.275614
SDHAF4	0.466952
TM7SF3	-0.211273
TBXA2R	-0.447537
ZGPAT	0.456289
RPLP2	0.627373
SRPRB	-0.314138
CASTOR1	0.653806
TARS3	0.39272
ZNF525	0.506741
GPRASP1	0.462815
GID4	0.31479
PIK3AP1	-0.461746
CDS2	-0.24917
FABP2	-1.67359
MRTFB	0.608323
WSB1	-0.412043
TPD52	-0.419198
GNS	-0.289808
RPS24	0.694603
PRR11	-0.319169
RPL29	0.468591
OSGIN2	-0.515287
DNAJB11	-0.26806
PSMG4	0.447017
RHOH	0.252595
TRIM14	-0.306169
CDKN3	-0.769655
NDUFS2	-0.303642
ZNF283	0.515641
STXBP4	0.647725
GOT2	-0.318808
PARP11	-0.505838
PNPT1	-0.486739
STARD9	0.529701
ENDOD1	-0.383479
SPATC1	-0.922522
TPT1	0.704651
SLC4A7	0.646469
ARHGEF9	0.342913
SSR1	-0.221336
TNNT3	-0.551889
ZNF141	0.496614
UNC50	-0.274984
LIME1	0.720727
RPS29	0.670234
SRGAP2B	-0.616635
TNFRSF9	0.397249
GPR84	-0.681331
STRAP	-0.284032
HGF	-0.618025
CEP95	0.282575
CREB3L1	-1.48162
MAF	0.352672
SLC39A9	-0.16505
DOCK10	0.469312
ABCD2	0.633699
INSC	-0.806451
CIAO1	-0.169084
DYNC1H1	0.351128
ALG8	-0.264317
CS	-0.27
PTPRE	-0.310662
RPL23	0.682263
ADCY4	-0.314017
GNAS	-0.255458
RTN1	0.413737
TRIM69	-0.706439
LIPM	-2.07707
RBCK1	-0.325063
SYTL3	-0.229505
WASHC2C	-0.218759
ABITRAM	-0.370333
CYP1B1	-0.640683
CTNNA1	-0.221428
DYNC2I1	0.484129
MRPL10	-0.342432
ALG13	0.404105
ULK4	0.587619
RPL35A	0.606819
AZIN2	0.545511
GCH1	-0.416546
PLK2	-0.599923
ZNF708	0.581899
FKBP5	-0.598774
TMEM50A	-0.367614
UBN1	-0.30582
PFDN1	-0.250293
ZNF572	0.710064
PURA	0.499928
TBPL1	-0.390688
SMG7	-0.229652
LAMP2	-0.378442
RNF208	-0.759813
IL12A	-0.788415
PTP4A3	-0.471637
UVRAG	-0.22473
DHCR7	-0.39589
SLC26A6	-0.373975
ABHD10	0.299
RAB31	-0.442143
ZNF264	0.304461
XIRP2	-1.04849
C12orf57	0.761195
PTMA	0.171405
MPHOSPH8	0.197653
SETD6	0.404494
TNK1	0.531326
MAP1A	-0.492934
CALHM5	-0.788161
FSTL1	-0.617661
PILRA	-0.370142
PARM1	-0.550428
TESK2	-0.345975
CACNA2D3	0.564382
POGLUT3	-0.341709
DEFA1B	-2.47172
APOBEC3C	-0.320824
KLHL8	-0.503855
RRAGD	-0.396891
CUL1	-0.255404
FAM72D	-0.975122
MALT1	0.275586
PJVK	0.645013
MCHR1	1.30946
MYCT1	-0.64006
CNN1	-0.940409
PLB1	0.38695
CASP9	-0.243357
DDN	-1.16196
APOBEC3F	-0.303296
SPATA5	0.571521
CHIC2	-0.382149
SULT2B1	1.4178
UBXN11	0.387456
DMAC2	-0.30011
MS4A14	0.385611
CEP290	0.56387
CHST1	-1.37339
EXOSC2	0.196023
LYSMD2	-0.354034
TMCC1	0.319498
USP53	0.626904
PMEL	1.00887
KPNA6	-0.183371
LIFR	-1.70664
SLCO4A1	-0.728266
SPTLC2	-0.373236
PPM1F	0.287865
DNAJC9	-0.242847
VWF	-0.452891
SOGA1	0.45492
PIGS	-0.306776
ZNF781	0.705482
PCYOX1L	0.291998
ICMT	-0.238454
ZBTB10	0.556556
CAVIN2	-0.625343
TTC39B	0.39199
CREG1	-0.352211
AMIGO1	0.483667
ZC3H12A	-0.329968
SLC45A3	0.532347
SQLE	-0.331926
TMEM45A	-0.987016
HOXA1	-0.598159
CCDC183	0.705231
SIK2	0.357151
SLBP	-0.231673
HEXB	-0.308561
SLC27A5	0.500981
CWF19L2	0.384907
DYNC1I1	-1.05195
TTC39C	0.288356
DYNC2I2	-0.497905
PCNX1	-0.428467
DESI1	-0.183077
MCFD2	-0.253667
DDO	-0.66516
FAM153B	0.744259
FNBP4	0.33279
KRT74	-1.50299
RBM28	0.209143
AMOT	0.62575
MDN1	0.490481
NSMCE1	0.292336
PIGV	-0.269302
ADA	-0.403572
NDUFB2	0.442104
CD44	0.214347
CREM	-0.376516
LGALSL	-0.51518
DEFB1	-1.83789
COL9A3	-0.588377
SMARCA2	0.398427
ATP6V1H	-0.232664
ZNF814	0.396184
CRACD	-0.891867
LTO1	0.241178
NMT2	0.387384
KRT79	-1.40144
SUPT3H	0.378775
C5orf51	-0.269576
CKS1B	-0.503097
PCOLCE2	-1.17273
CD1C	0.468301
RPL9	0.769423
WNK1	0.5118
MT1F	-0.445359
HMGB2	-0.625788
TAS2R20	0.791166
HSPA1A	0.345408
RPL7	0.619075
BEX1	-0.956264
RACGAP1	-0.483502
REEP4	-0.407723
RGS19	-0.332685
RPL37A	0.561535
ASPRV1	-0.512913
MICOS13	0.452585
CDC42EP4	-0.207775
VNN1	-0.780503
TRIM40	-0.766084
MFN2	-0.303719
MLYCD	0.410079
PTCH1	0.533116
BECN1	-0.237633
RORA	0.571925
ENHO	1.09292
GORASP2	-0.242177
L3MBTL3	0.424587
ANXA5	-0.26451
CASP1	-0.390706
MRPL20	0.296541
OSBPL1A	0.502831
SCN2B	-0.981063
SCP2	-0.265845
SLC4A11	-0.810782
VDAC2	-0.287835
ZBTB32	-0.577156
ARG2	-0.525017
LMO7	0.497737
SRBD1	-0.340616
CNP	-0.312664
CPNE3	-0.373158
CLEC7A	-0.32493
FBXO34	-0.335714
LRPPRC	0.2442
TIGD3	0.453063
ATRN	0.250506
DOK3	-0.324446
ITPR1	0.57559
NDUFAF2	0.348519
ZNF576	0.206006
FAF2	-0.182763
ZNF85	0.559072
ZNF235	0.399433
SPECC1	0.559499
TENT5A	-0.429589
XPNPEP3	0.213375
ZNF860	0.705321
CLUAP1	0.304869
SERINC3	-0.2905
EYA2	-1.11888
BANK1	0.42342
B4GALT4	-0.359339
VAMP1	-0.238324
SAMD12	0.760653
WDR27	0.542257
ACACB	0.424462
AXIN2	0.521258
ZNF32	0.449542
SLC24A1	0.530591
TM9SF4	-0.160563
AHRR	0.769253
SERHL2	0.665505
MAP3K15	-0.710791
ITGA9	-0.784159
EMP1	-0.644779
LST1	0.443717
MORN3	0.410724
GP9	-0.595422
RFX2	0.358785
PCGF3	0.260703
MARCHF5	-0.333963
C21orf58	-0.441117
ATP5F1A	-0.309521
DHRS4L2	0.379947
IK	-0.142439
ATF3	-0.64522
C5orf47	-1.1529
CCNY	0.221397
MED8	-0.284884
PLAAT1	-0.713737
ARL8B	-0.286004
CTTNBP2	1.3685
RIN2	-0.485262
FAR2	-0.402016
AMIGO2	-0.378435
NAA38	0.432828
ICE2	0.311894
SUN1	0.248678
SLC35E1	-0.154127
FBXO25	0.215256
MFSD11	-0.226353
CASS4	0.364549
ACOT4	-0.641138
CACNG8	0.630819
CDA	-0.38981
CORO2A	-0.269741
DUSP3	-0.247776
GPALPP1	0.310807
KLHL36	0.23066
KRT1	-0.923379
MICU3	0.960996
NFIL3	-0.517725
TRIM74	0.762185
ZBTB14	0.2492
FIG4	-0.233528
SMARCD3	-0.456628
SLC38A11	0.907343
IKZF2	0.638394
NANS	0.248475
OSBPL6	-0.742155
DHTKD1	-0.244349
SLC22A15	-0.533126
ADORA2B	-0.563003
CLDN18	-1.6597
SPRED1	0.590233
CHD6	0.463719
CNOT9	-0.199163
MTERF2	0.280339
NINJ1	-0.412726
TMEM40	-0.507075
ANKRD33B	-0.431371
CDC14A	0.534179
AK5	0.529682
ZNF607	0.480922
CKS2	-0.625252
SLC24A4	-0.282661
SH3GL3	-1.49118
RPL14	0.398039
ZNF121	0.324771
SLC39A3	-0.373087
MCTP2	-0.509986
BCL2	0.479945
CATSPER1	0.389716
TRAM1	-0.286895
ZNF70	0.522945
KLHL34	0.896584
DIS3L2	0.376285
PTK2	-0.383036
ROPN1L	-0.380381
NCOA7	-0.462796
SHISAL2A	0.544708
STBD1	-1.02601
TNNI2	0.366623
C12orf73	0.383443
RIPK2	-0.305161
MTRES1	0.225091
SPEF2	0.56483
NATD1	-0.355578
FOSL1	-0.643598
RPS2	0.530335
TLR7	-0.406945
APLP2	-0.194393
GDE1	-0.361172
ZNF605	0.337234
CYP1A1	-1.06356
RASA4	0.716423
KIFAP3	-0.283458
XKR3	-0.797212
DNAH10	-0.643675
OXCT2	-0.969961
PRKAR2B	-0.509902
FCGR3A	-0.422107
VAMP8	0.462752
DGKB	-1.16141
EXOSC6	0.288093
RPS3A	0.771873
SFPQ	0.350104
RNF135	-0.319515
ZNF614	0.453257
DSN1	-0.257365
LY6G5C	-0.353249
TMEM60	-0.392279
DNAJC13	-0.43061
TMEM144	-0.542082
PPAN	0.595851
TAS2R14	0.853065
TMIGD3	-0.831552
AP5B1	-0.381718
MYL6	0.619981
ALDH1A2	-0.86604
SMS	-0.218324
VKORC1L1	-0.229577
CLEC10A	0.469726
ATOX1	0.283812
ZNF582	0.348369
PTGR1	-0.709959
TPCN1	0.332443
EPB41L5	-0.536084
FBXL5	-0.39282
POLH	-0.183863
CYP7A1	-1.14317
OLAH	-1.33206
ATP5F1B	-0.377438
MTR	0.451227
NSUN6	0.312284
KAT6B	0.461947
DDX42	0.153836
PHKA1	-0.999313
PLEKHB2	-0.274245
SAE1	-0.229968
GLMP	-0.364999
ELK4	0.4813
ANAPC13	-0.361436
CHCHD6	0.462664
FBXO42	-0.146143
CNPY4	0.28649
ASS1	-1.01092
NOG	0.803346
ELP2	0.224463
IMPA2	0.313869
ZNF548	0.291974
CYCS	-0.302865
AIG1	-0.32002
IGFLR1	0.643755
RGMA	-0.846708
ZXDA	0.596955
SEPTIN2	-0.187686
RFX7	0.455956
ZFAND5	-0.334085
TMEM230	-0.280669
C4BPA	-0.997074
CHMP5	-0.54808
CCDC28A	-0.301804
CCDC65	0.413972
CEP97	-0.519982
HNMT	0.421755
PROSER2	-0.407195
PSMC2	-0.259299
MND1	-0.887733
TAAR1	-1.51391
CEP63	-0.293588
ITGA1	-0.480615
FBXO9	-0.378858
PLAAT3	-0.314364
ZNF354B	0.40005
SPPL3	-0.116399
TSPAN4	0.518071
ANKAR	0.563549
MRPL44	-0.27515
TMEM139	0.82315
TNFSF10	-0.449484
MRAS	0.466546
GRK5	-0.153336
KCNV1	-1.15259
MKRN1	0.413117
ARHGEF4	0.669998
MCU	-0.306669
PLIN2	-0.339723
CD8B	0.469963
ZNF382	0.403027
RPL10	0.485872
SLC1A3	-0.825484
C19orf38	0.338781
FAM72A	-0.682134
CXCL11	-1.27898
FOXO1	0.296939
MFSD2A	-0.342255
TAF12	-0.220914
QDPR	-0.372848
NPL	-0.281302
TCN2	-0.520497
HOOK1	0.577651
HES4	-0.949597
MXD1	-0.403777
PLXNA4	0.620036
ZNF606	0.348075
EIF2B2	-0.230245
RNF115	0.155841
LSM8	0.384579
LYRM9	0.370168
TUBA4B	-0.821953
EML5	0.694152
NSA2	0.322706
ENPP3	0.756388
TSPAN9	-0.428011
ZMAT1	0.461065
FUT4	-0.381971
TTC28	0.621937
CYREN	-0.373472
KIAA1328	0.489097
ALPK3	-0.654024
CKLF-CMTM1	1.25056
PLEKHO1	0.343244
AKAP11	0.516132
GTF3C6	-0.237388
KCNC4	0.611857
SRARP	-1.24878
NAF1	0.513703
NMI	-0.354664
ZNF174	-0.205606
GPC6	-1.88954
CTSV	-0.932871
SLC37A3	-0.47667
TMED2	-0.249098
AGRN	-0.602538
PPP1R11	-0.237828
SLC22A18	-0.52472
BCL2L14	-0.922466
WASHC5	-0.170804
ZSCAN2	0.263074
HAUS7	0.76576
FAM124A	-0.988789
LRPAP1	-0.276935
MLC1	-0.411916
H3C12	-1.47762
STK32C	0.42684
MAP9	0.630568
CRKL	-0.217879
DAPP1	-0.402917
STX8	0.251864
INKA1	-0.443152
PTPN3	-1.00972
DNLZ	0.84324
KLHL42	0.243057
PARP2	-0.288696
EDEM2	-0.252928
ZNF354C	0.615331
JADE1	0.181597
NWD1	-0.949278
EPHX1	0.354191
MAP3K4	0.265343
BBS9	0.391931
SPNS1	0.739742
FCGR3B	-0.502657
POLDIP3	-0.196039
RPS7	0.631548
SPG7	0.29248
DCTN5	-0.167638
EBF1	0.604062
F2R	-0.435532
FAM234A	0.270872
SLC9B1	0.661046
KHDRBS1	0.179667
LCP1	-0.253593
MGA	0.465802
AARS1	-0.251873
P2RY2	0.33829
ACAD8	-0.261814
TAS2R4	0.649666
SLC2A14	-0.72679
BNIPL	-0.41628
INSL3	-0.466095
DHRS7B	-0.27312
GSG1L	-0.996583
PRELID3B	-0.300051
IL11RA	0.414889
TKTL1	-0.464322
PLBD1	-0.386858
POLE4	0.401433
TNFAIP6	-0.655947
PRDX6	-0.369176
PGA4	1.61313
PDF	0.752628
LAMTOR2	0.333289
C1GALT1	-0.462496
ZBTB43	-0.355882
ZG16B	0.64735
ATL1	-0.487696
RPS23	0.6658
CBR1	-0.349604
FAAP24	-0.331327
FAM135A	0.575262
CHRFAM7A	-0.793893
CA2	-0.55306
TEX2	-0.333144
ZFP3	0.358106
STRBP	0.322822
TUBA4A	-0.370773
SLC35A2	-0.225488
C3orf52	0.746684
CEBPZOS	0.274596
EPB41L2	0.481845
TRIO	0.457944
ERLIN1	-0.454882
RIPOR2	-0.309447
IL15	-0.487283
SLC48A1	-0.398346
THOC5	0.194055
ZNF561	0.194186
CAPN8	-0.863688
GAS2L1	-0.533272
TRIM25	-0.377624
SPOCD1	-0.50598
GPR162	0.497204
ZNHIT6	0.295765
IPO5	0.189302
FIGNL2	0.867001
RFC2	-0.234726
TAL1	-0.385551
ACADM	-0.315297
SMKR1	0.652237
MFSD14B	-0.36722
DDX52	-0.20763
FANCA	-0.286261
PNKD	-0.224249
MAIP1	-0.285688
RPL30	0.636827
DBN1	-0.396034
PLEKHS1	-1.21534
BTLA	0.374314
DCST1	-0.747623
CCND1	0.550251
SMG6	0.34353
GADD45G	-0.585733
HBA1	0.852358
TNS1	0.708854
WDR33	0.143914
STMN3	0.481635
GNPDA1	-0.205664
ZNF233	0.784905
ABI1	-0.266781
XYLT1	0.32718
EIF3E	0.345104
NDUFAF3	-0.39386
PTPN7	-0.278333
SEMA4G	0.601159
MLLT3	0.339341
GPNMB	-0.689559
NECTIN3	0.805975
GLB1	-0.277938
TXNDC2	-0.829241
MYEF2	0.514062
C16orf74	0.455482
ZNF594	0.634387
PSMB9	-0.290339
ARHGAP15	0.258096
SRGAP2	-0.231394
BLVRA	-0.309911
NEDD9	-0.300039
SLA	-0.323544
CA6	0.836034
SYNE2	0.533552
ACO1	-0.659815
RHBDL3	-1.27354
ISOC1	-0.33257
ZNF570	0.372353
FLNB	0.284308
GSTO2	-0.561129
PTPRH	-0.968485
NKAIN1	-1.75099
TSLP	-1.19907
CNKSR1	-0.504853
YIPF6	-0.431551
REXO5	-0.489624
C17orf67	0.566502
SYT5	-0.975939
CCDC141	0.879672
NOL11	0.200242
RAB38	-0.57049
UBL4A	-0.317528
ITGA2B	-0.455988
FGFR4	-0.698003
LRIG2	0.296685
ACVR2B	0.539848
GLT8D1	-0.181548
PRTFDC1	-0.599963
LIN52	-0.342338
PCED1A	0.372535
RNASEH2B	0.308353
TNS3	-0.339545
CSGALNACT1	-0.448804
CABLES1	-0.607441
FNBP1	0.181032
NBPF26	-0.588098
SESTD1	-0.428832
WIPI1	-0.250296
ADAT2	0.305424
IGDCC4	-1.00115
RPL36	0.516371
MTPN	-0.304133
STOM	-0.439546
LATS2	-0.373756
CD53	-0.33724
H2BS1	-1.19743
CMTM5	-0.469841
UGT3A2	-1.04617
TIPIN	-0.386348
CCDC142	0.237258
MTSS1	0.268943
PRKCB	-0.200756
[truncated: 204 more rows]
