# Supplementary material for: Exploration of blood−derived coding and non-coding RNA diagnostic immunological panels for COVID-19 through a co-expressed-based machine learning procedure
Source: Front Immunol. 2022 Nov 3;13:1001070. doi: 10.3389/fimmu.2022.1001070 (PMC9670818; doi:10.3389/fimmu.2022.1001070)
Supplement: Supplementary Table 4 — Common genes between co-expressed genes in Smodules and DEGs (DE_Smodules). [file Table_4.xlsx]

## Sheet: Sheet1
Cyan	darkturqouise	lightyellow	midnightblue	orange
ABCB9	ABHD10	AGRN	BATF3	ABCC3
ANLN	ANXA2R	APOL1	C12orf57	ALOX12
ARHGAP11A	CD3D	APOL6	C16orf74	BEX3
ARNTL2	CD52	BATF2	CCNQ	CDKN1A
ASPM	CWF19L2	BTN2A2	CRIP1	CLU
AURKA	DMAC1	BTN3A1	FBL	CMTM5
AURKB	EEF1A1	BTN3A3	FUOM	CTTN
BHLHA15	EEF1B2	CARD17	LYRM9	EGFL7
BIRC5	EIF3E	CCR1	MICOS13	F2RL3
BUB1	FRA10AC1	CCRL2	MTLN	FAH
BUB1B	KLRB1	CMPK2	MTRES1	GAS2L1
CALU	LSM8	CMTR1	RP9	GFI1B
CAV1	NDUFAF2	DDX58	RPL10	GP1BA
CCNA2	NIFK	DDX60	RPL10A	GP6
CCNB1	NSA2	DHX58	RPL12	GP9
CCNB2	PFDN5	DTX3L	RPL13	ITGA2B
CCNE1	PHF14	EIF2AK2	RPL13A	ITGB5
CCNF	RPL11	EPHB2	RPL14	KIFC3
CD38	RPL15	EPSTI1	RPL18	LRRC59
CDC20	RPL21	ETV7	RPL18A	MAP1A
CDC25A	RPL22	FANCA	RPL19	MGLL
CDC25C	RPL23	FAP	RPL27A	MYL9
CDC45	RPL24	FBXO39	RPL29	NT5M
CDC6	RPL27	FBXO6	RPL3	PCYT1B
CDCA2	RPL30	GALM	RPL32	PDLIM1
CDCA3	RPL35	GBP1	RPL36	PEAR1
CDCA5	RPL35A	GBP3	RPL37A	PTCRA
CDCA7	RPL4	GBP4	RPL38	SAMD14
CDCA8	RPL5	GBP5	RPL8	SMIM5
CDK1	RPL6	GCH1	RPLP0	SMOX
CDKN3	RPL7	GPD2	RPLP1	SPOCD1
CDT1	RPL9	GRAMD1B	RPLP2	TAL1
CENPA	RPS14	HERC5	RPS11	TGFB1I1
CENPF	RPS18	HERC6	RPS12	TMEM40
CENPM	RPS20	HSH2D	RPS16	TREML1
CENPN	RPS21	IFI27	RPS19	TSPAN9
CENPU	RPS23	IFI44	RPS2	VWF
CENPW	RPS24	IFI44L	RPS26
CEP55	RPS25	IFI6	RPS3
CHAC1	RPS27	IFIH1	RPS4X
CHAF1B	RPS27A	IFIT1	RPS5
CHEK1	RPS29	IFIT2	RPS8
CIT	RPS3A	IFIT3	SDHAF4
CKAP2L	RPS6	IFIT5	THG1L
CLSPN	RPS7	KIAA1958	TMEM141
DEPDC1	RPSA	LAP3	TRAPPC2B
DEPDC1B	RWDD1	MAD2L1BP	WDR70
DERL3	TOMM20	MOV10	ZRSR2
DHFR	TOMM7	MTHFD2
DLGAP5	TPT1	MX1
DNAJB11	XPA	NEXN
DSCC1	ZNF32	NUB1
DTL	ZNF480	OAS1
E2F7		OAS2
E2F8		OAS3
ERLEC1		OASL
ESCO2		OTOF
ESPL1		PARP12
EXO1		PARP14
EZH2		PATL2
FAM72A		PHF11
FAM72B		RSAD2
FAM72D		RTP4
FAM83D		RUBCN
FANCI		SAMD9
FEN1		SAMD9L
FKBP11		SCARB2
FOXM1		SEPTIN4
GINS1		SERPING1
GINS2		SIGLEC1
GINS4		SMTNL1
GLDC		SP140
GMNN		SPATS2L
GPRC5D		STAT1
GTSE1		STAT2
HASPIN		TAP2
HJURP		TENT5A
HMGB3		TOR1B
HMMR		TRIM14
HSP90B1		TRIM5
IFI27L1		TRIM6
IGLL5		TRIM69
IRF4		UBE2L6
ITM2C		USP18
JCHAIN		WDFY1
KCNN3		XAF1
KIF11		ZBP1
KIF18B		ZCCHC2
KIF20A		ZNF684
KIF23
KIF2C
KIF4A
KIFC1
KPNA2
MCM10
MCM2
MCM4
MCM6
MELK
MIXL1
MKI67
MND1
MYBL2
MZB1
NCAPG
NCAPH
NDC80
NEK2
NET1
NT5DC2
NUF2
NUSAP1
OIP5
ORC1
ORC6
PBK
PCLAF
PCNA
PDIA4
PDIA5
PDIA6
PHGDH
PIMREG
PKMYT1
PLAAT2
PLK1
PLK4
POC1A
POLQ
POU2AF1
PSAT1
PTTG1
PYCR1
RAD51
RAD54L
RRM2
SCD
SDC1
SEC11C
SEL1L3
SELENOS
SHCBP1
SKA1
SLC16A14
SLC1A4
SLC2A5
SPAG5
SPATS2
SPC24
SPC25
STMN1
TCF19
TICRR
TK1
TMEM106C
TNFRSF13B
TNFRSF17
TOP2A
TPX2
TRAM2
TRIP13
TROAP
TSHR
TTK
TUBG1
TXNDC11
TXNDC5
TYMS
UAP1
UBE2T
WDR62
XBP1
ZBTB32
ZWINT
