# Supplementary material for: Exploration of blood−derived coding and non-coding RNA diagnostic immunological panels for COVID-19 through a co-expressed-based machine learning procedure
Source: Front Immunol. 2022 Nov 3;13:1001070. doi: 10.3389/fimmu.2022.1001070 (PMC9670818; doi:10.3389/fimmu.2022.1001070)
Supplement: Supplementary Table 5 — The selected classifier genes in DE_Smodules of cyan and lightyellow. [file Table_5.xlsx]

## Sheet: Sheet1
cyan	lightyellow
CD38	AGRN
KIFC1	CCRL2
MCM6	EIF2AK2
MKI67	GALM
SEC11C	HERC5
	IFIT1
	MTHFD2
	PARP12
	SAMD9L
	SPATS2L
	TRIM6
	ZNF684
	APOL1
	CMPK2
	EPHB2
	GBP1
	HERC6
	IFIT2
	MX1
	PARP14
	SCARB2
	STAT1
	TRIM69
	APOL6
	CMTR1
	EPSTI1
	GBP3
	HSH2D
	IFIT3
	NEXN
	PATL2
	SEPTIN4
	STAT2
	UBE2L6
	BATF2
	DDX58
	ETV7
	GBP4
	IFI27
	IFIT5
	NUB1
	PHF11
	SERPING1
	TAP2
	USP18
	BTN3A1
	DDX60
	FANCA
	GBP5
	IFI44
	KIAA1958
	OAS2
	RSAD2
	SIGLEC1
	TENT5A
	WDFY1
	BTN3A3
	DHX58
	FAP
	GCH1
	IFI44L
	MAD2L1BP
	OAS3
	RTP4
	SMTNL1
	TRIM14
	XAF1
	CARD17
	DTX3L
	FBXO39
	GPD2
	IFI6
	MOV10
	OASL
	RUBCN
	SP140
	TRIM5
	ZBP1
	FBXO6
	GRAMD1B
	IFIH1
	OTOF
	SAMD9
	ZCCHC2
