# Supplementary material for: Exploration of blood−derived coding and non-coding RNA diagnostic immunological panels for COVID-19 through a co-expressed-based machine learning procedure
Source: Front Immunol. 2022 Nov 3;13:1001070. doi: 10.3389/fimmu.2022.1001070 (PMC9670818; doi:10.3389/fimmu.2022.1001070)
Supplement: Supplementary Table 6 — List of enriched pathways by the DE_Smodules of cyan and lightyellow. [file Table_6.xlsx]

## Sheet: cyan
Name	q-value FDR B&H
Unwinding of DNA	0.0416
NAD+ metabolism	0.0416
CDK Regulation of DNA Replication	0.0416
Protein export	0.0416
DNA replication	0.04364
Activation of ATR in response to replication stress	0.04364
Kinesins	0.04645

## Sheet: greenyellow 
Name	q-value FDR B&H
Interferon alpha/beta signaling	1.004e-17
Cytokine Signaling in Immune system	1.007e-13
Interferon gamma signaling	4.06e-11
Type I interferon induction and signaling during SARS-CoV-2 infection	6.325e-09
Host-pathogen interaction of human coronaviruses - interferon induction	8.502e-09
Antiviral mechanism by IFN-stimulated genes	1.091e-07
ISG15 antiviral mechanism	1.091e-07
Type II interferon signaling (IFNG)	6.627e-07
SARS-CoV-2 innate immunity evasion and cell-specific immune response	1.748e-05
NOD-like receptor signaling pathway	2.569e-05
SARS coronavirus and innate immunity	0.0002689
Non-genomic actions of 1,25 dihydroxyvitamin D3	0.0003924
Type III interferon signaling	0.01637
IL-10 anti-inflammatory signaling pathway	0.02131
Class I MHC mediated antigen processing & presentation	0.02344
Pathways of nucleic acid metabolism and innate immune sensing	0.03351
