# Supplementary material for: Exploration of blood−derived coding and non-coding RNA diagnostic immunological panels for COVID-19 through a co-expressed-based machine learning procedure
Source: Front Immunol. 2022 Nov 3;13:1001070. doi: 10.3389/fimmu.2022.1001070 (PMC9670818; doi:10.3389/fimmu.2022.1001070)
Supplement: Supplementary Table 7 — List of genes in each identified module from the analysis of severe and non-severe COVID-19. [file Table_7.xlsx]

## Sheet: Sheet1
black	blue	brown	green	greenyellow	pink	purple	salmon	tan	turquoise	yellow
ABCB9	AATK	A4GALT	AANAT	ABCC10	AHR	ABCC13	ABLIM3	ACP5	A1BG	A2ML1
ACOT7	ABAT	AADACL3	ABCA1	ABCC5	ANKRD50	ADIPOR1	ARHGAP6	ALKBH7	A2M	A3GALT2
ACOXL	ABCA13	AARD	ABCD1	ACAD8	AP1S2	AHSP	ASAP2	ANKRD30BL	A2MP1	AACSP1
ADAT3	ABCA2	ABCB11	ABCG2	ACAP3	ARAP2	AK1	BMP6	BCL2L12	AACS	ABCA6
ADCY3	ABCA7	ABCB5	ABL2	AGAP4	ARHGAP31	ALAS2	C2orf88	BOLA2B	AAK1	ABCA9
ADM2	ABCC3	ABCC2	ABTB2	AGAP6	ARHGEF10L	ANK1	CAVIN2	BSCL2	AARS2	ABCC9
ALDH1L2	ABCC4	ABCG8	ACER2	AGAP7P	ARID2	ASCC2	CDC14B	C12orf75	AASS	ABI3BP
ALG14	ABCC6	ABHD17AP1	ACER3	AHSA2P	ARL5B	BAG1	CDR2L	C6orf136	ABCA10	ACBD7
AMOTL1	ABCG1	ABRA	ACO1	ALDH16A1	ASXL2	BBOF1	CLU	CHCHD10	ABCA11P	ACP7
ANKLE1	ABHD12B	ACHE	ACOD1	AMPD2	ATF7IP	BCL2L1	CMTM5	CKS2	ABCA17P	ACSBG1
ARHGAP11A	ABHD16A	ACKR1	ACOT11	AMY2B	ATP10D	BLVRB	CTDSPL	CLUH	ABCA3	ACSM2A
ARNTL2	ABHD17C	ACKR4	ACOT9	ANKLE2	ATP13A3	BNIP3L	CTTN	CRIP1	ABCA5	ACSM2B
ASPM	ABHD2	ACP4	ACP2	ANKS3	ATRN	BPGM	DIRAS1	DDT	ABCB1	ACSM6
AUNIP	ABHD5	ACTG1P1	ACSL4	ANKZF1	BLOC1S6	BSG	DNM3	DNPH1	ABCB4	ADAMTS16
AURKB	ABR	ACTG1P15	ACTA2	ANO8	BTBD3	C9orf78	EGF	EEF1AKMT4	ABCC1	ADAMTS2
B4GALT2	ACAP2	ACTG1P3	ACVRL1	AP1M1	C9orf64	CA1	EHD3	EIF5A	ABCD2	ADAMTSL3
B9D1	ACIN1	ACTG1P9	ADA2	APBA3	CALHM2	CARM1	ELOVL7	ENDOG	ABCE1	ADCY6
BCAR3	ACOX1	ACTG2	ADAM32	ARHGAP33	CAMK1	CDC34	ESAM	ERLEC1	ABCF1	ADGB
BFSP2	ACOX2	ADAM20	ADAM9	ARHGEF1	CCDC88A	DCAF12	F13A1	FBXO5	ABHD14A	ADGRD2
BHLHA15	ACRBP	ADAM33	ADAMTSL4	ARRDC2	CCNJ	DMTN	FHL1	FKBP2	ABHD15	ADGRF1
BHLHE41	ACSL1	ADAMTS7P3	ADAP2	ASB16	CD101	DPM2	FSTL1	GMPPA	ABHD6	ADGRF5P1
BIRC5	ACSS3	ADAMTS9	ADAR	ATAD3B	CD74	EIF2AK1	GAS2L1	GMPPB	ABI2	ADGRG2
BLM	ACTBP14	ADCY10	ADCY7	BAIAP3	CDKN1C	EPB41	GFI1B	HINT2	ABI3	ADH4
BMP8B	ACTBP8	ADGRF2	ADGRA2	BRAT1	CEP350	EPB42	GNAZ	HMGA1	ABL1	AFMID
BUB1	ACTN1	ADGRG4	ADGRE1	BRICD5	CERS6	FAM104A	GNG11	HMGB1P6	ABLIM1	AGXT
BUB1B	ACTN4	AGAP12P	ADM	C16orf86	CLCN5	FAM210B	GP9	HS6ST1	ABLIM2	AICDA
BVES	ACVR1B	AGBL4	ADORA2B	CACNA2D4	CLDN23	FAXDC2	GRHL1	HSD17B1	ABO	AKR1B15
C21orf58	ADAM19	AGMO	ADPRH	CAMK1D	CPVL	FBXO7	GUCY1B1	IDH2	ABRAXAS1	AKR1C1
CABLES1	ADAM8	AK3P3	AGRN	CAPN12	CRYBG3	FECH	HOMER2	INO80B	ACACA	ALDH8A1
CADM1	ADARB2	AK3P5	AGRP	CAPN15	CSF1R	FKBP8	ITGA2B	KLF2	ACACB	ALPK3
CALR	ADCY10P1	AK4P4	AIFM3	CASS4	CTNND1	GATA1	ITGB3	LIME1	ACAD11	AMER3
CALU	ADCY4	AK7	AIM2	CBX7	CTTNBP2NL	GLRX5	ITGB5	MCM5	ACADSB	AMPH
CAV1	ADGRE2	AKR1C2	AK4	CC2D1A	DUSP10	GMPR	JAM3	MCM7	ACAN	ANGPT4
CBX2	ADGRE3	AKR1C4	AKAP13	CCDC154	EFR3A	GPR146	LAPTM4B	MIF	ACCS	ANKS4B
CCDC150	ADGRE5	AKR1C5P	AKAP7	CCDC157	EIF2AK4	GPX1	LIPH	MLST8	ACE	ANKUB1
CCNA2	ADGRG3	AKR1C6P	AKIRIN2	CCDC57	FBP1	GSPT1	LTBP1	MRPL53	ACER1	ANXA13
CCNB2	ADORA2A	AKR1C8P	ANG	CCNL2	FGD6	GUK1	LY6G6F	MRPL55	ACKR3	ANXA8
CCNE1	ADORA3	AKR1D1	ANKFY1	CDK3	FPR3	GYPC	MAP1A	MTFP1	ACMSD	AP3B2
CCNF	ADRA2A	AKR7L	ANKRD22	CEACAM21	FRRS1	HAGH	MEIS1	MZT2B	ACOT1	APBB2
CCR10	AFDN	ALDH1L1	ANKRD36BP2	CEP131	FRS2	HBA1	MFAP3L	NAGLU	ACOT4	ARFGEF3
CD320	AFF2	ALG1L2	ANO5	CFAP410	FSD1L	HBB	MMD	NME3	ACP6	ARHGAP28
CD38	AGAP10P	ALOX12P1	ANO6	CHI3L1	FUCA1	HBQ1	MMRN1	NTHL1	ACSF2	ARHGAP29
CD70	AGAP14P	ALOX12P2	ANO7L1	CHTF18	GANC	IFIT1B	MTURN	PARD6A	ACSL5	ARHGEF17
CDC20	AGAP2	ALPP	ANOS1	CLDN15	GCNT2	IGF2BP2	MYEOV	PCNA	ACSL6	ARHGEF26
CDC25A	AGER	AMER1	ANXA1	COMMD4	GLCE	ITLN1	MYL9	PIM2	ACSM1	ARMC3
CDC25C	AGFG1	AMER2	ANXA2	COQ8A	GOLM1	KCNH2	NRGN	PPP1R14A	ACSM3	ARMH4
CDC45	AGO1	AMZ1	ANXA5	CORO7	GPR65	KEL	NT5M	PRDX4	ACTBP2	ASB18
CDC6	AGO4	AMZ2P2	AOAH	CPSF1	GRK3	KLC3	PARD3	PRKAR1B	ACTG1P10	ASB4
CDCA2	AGPAT1	ANGPT2	AP5B1	CPSF7	HELZ	KLF1	PBX1	PRXL2B	ACTG1P14	ASIC4
CDCA3	AGPAT2	ANGPTL2	APC	CSNK1E	HNMT	KRT1	PCSK6	PSMB2	ACTG1P17	ASPA
CDCA5	AGTRAP	ANGPTL7	APLP2	CTC1	IL4I1	LGALS3	PCYT1B	RASSF7	ACVR1C	ASTN2
CDCA7L	AHCTF1	ANKRD18CP	APOBEC3A	CUL9	IREB2	MFSD2B	PDE5A	RCC1	ACVR2A	ATP10B
CDCA8	AKNA	ANKRD20A1	APOBEC3B	CYTH1	IRF8	MICAL2	PDLIM1	RELL2	ACVR2B	ATP1B2
CDK1	AKTIP	ANKRD20A7P	APOF	D2HGDH	ITGAV	MKRN1	PEAR1	RFC4	ACY1	ATP5MGL
CDKN2A	ALCAM	ANKRD20A8P	APOL1	DDTL	KLF10	MPP1	PF4	RHBDD3	ACY3	ATP8A2P2
CDKN2C	ALDH1A2	ANKRD26P4	APOL2	DDX12P	KLF11	MXI1	PGRMC1	RPL23AP42	ACYP1	AZU1
CDT1	ALDH2	ANKRD30B	APOL6	DENND4B	KLHL15	MYL4	PKHD1L1	RPS28P7	ADAM12	B3GALT1
CEND1	ALDH3B1	ANKRD34C	ARFIP1	DGKQ	KMO	NFIX	PPBP	SAC3D1	ADAM1B	B3GALT5
CENPA	ALG1L13P	ANKRD53	ARHGAP18	DHX16	LPAR1	NPRL3	PRKAR2B	SARS2	ADAM21	B4GALNT2
CENPE	ALKBH4	AOX2P	ARHGAP22	DIP2A	LRP1	OPTN	PRTFDC1	SBF1	ADAM22	BCAM
CENPF	ALOX12	APCDD1L	ARHGEF11	DLEC1	LTN1	OR2W3	PTCRA	SEC61B	ADAM23	BCL2L15
CENPI	ALOX15B	APOC2	ARRDC3	DNAH1	LY86	OSBP2	PTGS1	SEC61G	ADAM28	BCO2
CENPM	ALOX5	APOD	ARSB	DNHD1	MEF2C	PAGE2B	RGS6	SHMT2	ADAMDEC1	BEAN1
CENPO	ALOX5AP	APOE	ARSD	DUS3L	MS4A7	PDZK1IP1	SELP	SLAMF7	ADAMTS1	BEST3
CENPP	ALPK1	ARF1P2	ASB9	DYRK1B	MYCL	PHOSPHO1	SH3BGRL2	SLC25A22	ADAMTS10	BNIP3P28
CENPW	ALPL	ARHGAP27P2	ASB9P1	EGLN2	MYSM1	PITHD1	SH3TC2	SLC52A2	ADAMTS13	BNIPL
CEP55	AMACR	ARHGAP8	ASCL2	ELMO3	NAAA	PLEK2	SLC24A3	SNRNP25	ADAMTS14	BTBD19
CERS4	AMDHD1	ARHGEF38	ASGR1	ENGASE	NAPSB	RAB2B	SLC35D3	SPCS1	ADAMTS17	C11orf42
CGN	AMN1	ARL4AP1	ASGR2	EPHB6	NCEH1	RAB3IL1	SLC8A3	SRM	ADAMTS4	C12orf50
CHAC2	AMPD3	ARL4AP4	ASPHD2	EXD3	NHLRC3	RANBP10	SMOX	SSR3	ADAMTS5	C1orf158
CHAF1A	ANGPT1	ARPC3P1	ASPRV1	FAAH	NID1	RBM38	SPARC	SUB1	ADAMTS6	C1orf167
CHAF1B	ANKDD1A	ARR3	ATAD2	FAM156A	NLN	RGS10	STX1A	TCF3	ADAMTS7P4	C1QTNF7
CHEK1	ANKHD1-EIF4EBP3	ART4	ATF3	FAM160B2	NSF	RILP	SYTL4	TMEM106C	ADAMTS8	C2orf91
CHPF	ANKRD13A	ASCL5	ATF5	FAM229A	P2RX7	RNF10	TAL1	TMEM214	ADAMTSL2	C3orf20
CIP2A	ANKRD33B	ASXL3	ATF7	FAM98C	P2RY2	RUNDC3A	TBXA2R	TMEM256	ADAMTSL5	C3orf70
CIT	ANKRD34B	ATCAY	ATOX1	FCHO1	PAPOLG	SELENBP1	TMEM40	TSSK6	ADARB1	C4orf17
CKAP2L	ANKRD35	ATF4P3	ATP13A1	GABBR1	PEA15	SIAH2	TREML1	TSTD1	ADAT2	C4orf19
CLPB	ANKRD55	ATG12P2	ATP2B4	GIGYF1	PHF3	SLC14A1	TSPAN9	WDR18	ADCK1	C6orf132
CLPTM1L	ANKRD6	ATP1A4	ATP8B4	GNG7	PIK3C2A	SLC1A5	TUBB1	PRDX2	ADCY1	C6orf223
CLSPN	ANKRD9	ATP1B1P1	ATXN7	GPR162	PLBD2	SLC25A39	VIL1	ZNHIT2	ADCY2	C8orf34
CNKSR1	ANKS1A	ATP5PBP1	AXL	GYS1	PLIN2	SLC4A1	XK	ZNF593	ADCY9	C9orf131
COL4A4	ANLN	ATP6V0E1P1	B2M	HAGHL	PLXND1	SLC6A8		TUBB	ADD2	C9orf152
CPNE5	ANPEP	ATP6V1G1P4	B3GALT4	HDAC10	POLK	SNCA			ADGRA3	CABP1
CRELD2	ANTXR2	ATP8A2P3	BACH1	HERC2P2	PPARGC1B	SPTA1			ADGRB1	CACNA1A
DDN	ANTXRL	AURKAP1	BAHCC1	IDUA	PPFIBP2	SPTB			ADGRB2	CACNA1D
DDR2	ANXA11	AVPR2	BAK1	INO80E	PPM1L	ST6GALNAC4			ADGRD1	CACNG2
DENND5B	ANXA3	B3GALNT1P1	BATF	INTS1	PRLR	STRADB			ADGRE4P	CALB1
DEPDC1	ANXA9	B3GNT4	BATF2	ISYNA1	QSER1	TESC			ADGRF3	CALHM5
DEPDC1B	AOC1	B3GNT6	BATF3	IZUMO4	RAB3GAP2	TMCC2			ADGRG1	CARD10
DERL3	AOC2	BAAT	BAZ1A	JMJD7-PLA2G4B	RALGAPB	TMEM63B			ADGRG5	CASP14
DHCR24	AOC3	BAGE2	BCL2A1	KIFC2	RASA2	TMOD1			ADGRG6	CAV2
DHCR7	AP1M2	BANF1P1	BCLAF3	KLHL17	RASSF4	TNS1			ADGRL1	CCBE1
DHFR	AP3S2	BANF1P4	BICDL2	LCAT	RCBTB1	TRAK2			ADHFE1	CCDC13
DIAPH3	APAF1	BARX2	BLVRA	LENG8	RELCH	TRIM10			ADK	CCDC144B
DMC1	APBB1IP	BCL2L14	BMF	LIG1	RHOU	TRIM58			ADM5	CCDC148
DNAJB11	APH1B	BCRP2	BMPR2	LTB4R2	RPL7AP64	TSPAN5			ADRB1	CCDC158
DNMT3B	APMAP	BEST2	BMS1P7	LTBP4	RUNX1	UBB			ADRB2	CCDC162P
DSCC1	APOA2	BEST4	BNIP3P26	LUC7L	S1PR3	UBE2O			ADTRP	CCDC169
E2F1	APOBR	BHMT2	BRCA1	LY6G5B	SASH1	UBXN6			AEBP1	CCDC38
E2F7	APOM	BMP10	BRCA2	MAN2C1	SCRN1	YBX3			AFAP1	CCDC40
E2F8	APP	BMP2KL	BST1	MAPK8IP3	SDC3				AFAP1L1	CCDC62
EAF2	APPL2	BMS1P10	BST2	MC1R	SETD7				AFAP1L2	CCDC8
ELL2	AQP1	BNIP3P10	BTN2A1	MEGF6	SFT2D2				AFF3	CCDC80
EMC3-AS1	AQP10	BNIP3P16	BTN2A2	MFSD3	SGK3				AGAP1	CCL22
EME1	AQP9	BNIP3P24	BTN2A3P	MLLT11	SGTB				AGAP13P	CCN5
ENTPD7	ARAP1	BNIP3P25	BTN3A1	MLXIP	SHTN1				AGAP5	CCNG1P1
ERCC6L	ARAP3	BNIP3P27	BTNL3	MMP23B	SLC31A1				AGAP9	CD300LD
ESCO2	AREG	BNIP3P37	C10orf105	MROH1	SLC37A2				AGBL2	CDC20B
ESPL1	AREL1	BNIP3P42	C11orf21	MSH5	SNX30				AGBL3	CDH19
ESR1	ARFGEF1	BNIP3P5	C15orf48	MST1	SOCS6				AGFG2	CDH6
EXO1	ARG1	BOLA2P2	C17orf58	MVD	SOS1				AGGF1P1	CDH7
FA2H	ARG2	BRCC3P1	C18orf25	MYO15B	SRD5A1				AGGF1P2	CDH8
FABP5	ARGFXP2	BRD7P4	C1GALT1	MZF1	STK38				AGK	CEACAM6
FAM111B	ARHGAP19	BSPRY	C1orf162	NAA80	SUFU				AGL	CEACAM8
FAM72B	ARHGAP19-SLIT1	BTBD10P2	C1QA	NEIL1	SWAP70				AGMAT	CECR2
FAM83D	ARHGAP23	BTF3P12	C1QB	NISCH	TAF13				AGPAT5	CELP
FAM90A1	ARHGAP24	BTNL9	C1QC	NLRP1	TBC1D12				AHDC1	CES3
FANCG	ARHGAP26	BUD13P1	C2	NME4	TEP1				AHI1	CFAP221
FANCI	ARHGAP27	C10orf53	C2CD3	NPDC1	TGFBI				AHNAK	CFAP54
FBN1	ARHGAP30	C10orf55	C3AR1	NPHP4	TIGAR				AHNAK2	CFAP70
FCRL5	ARHGAP42	C10orf67	C5	NPIPB12	TIPARP				AIFM2	CFAP74
FDXR	ARHGEF12	C10orf82	C6orf47	NRBP2	TMED7				AIRE	CFAP97D1
FEN1	ARHGEF37	C14orf178	C8orf44	NSUN5P1	TMTC2				AJAP1	CFI
FER1L4	ARHGEF40	C16orf89	C9orf72	NSUN5P2	TNKS2				AJM1	CGNL1
FKBP11	ARID1A	C17orf99	CALHM6	NUDT5	TPR				AJUBA	CHDH
FOXM1	ARID3A	C1GALT1P1	CALML4	P2RX5	TTYH2				AK5	CHGB
FOXRED1	ARID5A	C1orf105	CAPG	PABPC1L	UBE2E2				AKAP11	CHIT1
GALR2	ARL11	C1orf127	CAPN2	PACS1	UBR3				AKAP12	CHMP1B2P
GAS6	ARL4A	C1orf146	CARD16	PAN2	ULK2				AKAP3	CHRM5
GCSHP5	ARMH2	C1orf189	CARD17	PARVG	USO1				AKAP5	CHRNA2
GGH	ARNTL	C1orf210	CARD6	PCNX3	XIAP				AKAP6	CHST1
GINS1	ARRDC4	C1QTNF2	CASP1	PCOLCE	YEATS2				AKR1C3	CHST5
GINS2	ARSG	C1QTNF9	CASP10	PEX6	ZC3H6				AKR1C7P	CHST6
GINS3	ASAH1	C20orf144	CASP3	PGGHG	ZNF100				AKR1D1P1	CLBA1
GINS4	ASCC1	C21orf62	CASP4	PHYKPL	ZNF518A				AKT3	CLDN11
GLCCI1	ASF1B	C2CD4A	CASP5	PI3	ZNF703				ALDH18A1	CLDN18
GLDC	ASH1L	C3orf22	CASP7	PIEZO1	ZSCAN29				ALDH1A1	CLEC18A
GMNN	ASLP1	C3orf49	CAST	PILRB					ALDH1B1	CLEC3A
GPI	ASPH	C6orf141	CAVIN3	PLA2G6					ALDH5A1	CLMP
GPRC5D	ASRGL1	C8orf86	CBR1	PLCH2					ALDH6A1	CNDP1
GPT2	ASS1P1	C9orf153	CBWD1	PLK3					ALDOC	CNGB1
GTSE1	ATG16L2	C9orf50	CBWD3	PLXNA3					ALG11	CNKSR3
HASPIN	ATG2A	CA14	CBWD5	POFUT2					ALG13	CNN1
HELLS	ATG2B	CA5A	CBWD6	PPP1R32					ALKAL2	CNTNAP5
HID1	ATG7	CACNG1	CC2D2A	PPP2R3B					ALKBH8	COL17A1
HJURP	ATP11A	CACNG3	CCDC146	PRKCZ					ALMS1	COL1A1
HMGB3	ATP11B	CACNG8	CCDC149	PROCA1					ALMS1P1	COL27A1
HPDL	ATP2A1	CACYBPP1	CCDC15	PRR22					ALOX15	COL6A3
HSP90B1	ATP6AP1	CALCB	CCDC71L	PRSS53					ALOX15P1	COL7A1
HSPA5	ATP6V0A1	CALCRL	CCHCR1	RAB11FIP4					ALPK2	COL8A1
HSPG2	ATP6V0D1	CALHM1	CCL2	RAB4B					ALS2CL	CORIN
HYOU1	ATP6V1A	CALN1	CCL8	RASAL3					AMBRA1	COX6B2
IFI27L1	ATP6V1B2	CAMK2A	CCNA1	RAVER1					AMD1P3	CPM
IGF1	ATP6V1C1	CAP2P1	CCNL1	RHPN1					AMIGO1	CPN2
IGHA1	ATP7A	CAPN8	CCR1	RNF44					AMN	CPT1C
IGHA2	ATP7B	CASP16P	CCR2	RSKR					AMOT	CPXM2
IGHG1	ATP8B3	CASQ2	CCRL2	RTEL1-TNFRSF6B					AMZ2P1	CREB3L1
IGHG2	ATP9A	CAVIN4	CCSAP	SAP25					ANAPC1	CREG2
IGHG3	ATXN1L	CBX3P3	CD14	SCAP					ANAPC1P1	CRX
IGHG4	AURKA	CBX5P1	CD163	SDR39U1					ANGEL1	CSMD3
IGHGP	AVIL	CBY3	CD1D	SEC31B					ANGPTL1	CSRP2
IGHJ3P	AVPR1A	CCDC113	CD274	SGK1					ANGPTL6	CTCFL
IGHM	B3GNT5	CCDC160	CD300A	SGSH					ANK3	CTRC
IGHV1-2	B3GNT8	CCDC173	CD300C	SGSM2					ANKAR	CTSV
IGHV1-3	B3GNT9	CCDC27	CD300E	SKI					ANKEF1	CYP19A1
IGHV1-58	B3GNTL1	CCDC3	CD300LB	SLC25A45					ANKH	CYP1A2
IGHV1-69D	B4GALT1	CCDC81	CD33	SLC26A11					ANKHD1	CYP26C1
IGHV1OR16-1	B4GALT5	CCDC89	CD36	SLC35E2B					ANKK1	CYP2C9
IGHV2-26	BAG6	CCL16	CD46P1	SLC8B1					ANKMY1	CYP2F2P
IGHV2-5	BAIAP2	CCL20	CD68	SLX1A					ANKRD13B	CYP4F8
IGHV2-70	BAIAP2L1	CCN2	CD86	SPPL2B					ANKRD16	CYP8B1
IGHV2-70D	BAMBI	CCNB2P1	CDADC1	SPSB3					ANKRD18A	DAAM2
IGHV3-11	BASP1	CCNJP2	CDC42EP3	SREBF1					ANKRD18EP	DACT3
IGHV3-13	BAZ2A	CCNL2P1	CDCP1	SRRM2					ANKRD19P	DCAF4L1
IGHV3-15	BAZ2B	CCT5P1	CDH23	STAG3L5P					ANKRD20A11P	DCDC1
IGHV3-20	BBC3	CD8B2	CDK17	SUGP2					ANKRD20A5P	DCHS2
IGHV3-23	BBIP1	CDC14C	CDKL3	TAF1C					ANKRD23	DENND2A
IGHV3-30	BBIP1P1	CDC27P1	CDKN1A	TAGLN					ANKRD24	DENND2C
IGHV3-33	BCAT1	CDC42EP3P1	CEACAM1	TECPR1					ANKRD31	DIPK2B
IGHV3-48	BCKDHA	CDC42P1	CEMIP2	TEN1-CDK3					ANKRD34A	DISP2
IGHV3-49	BCL2L11	CDC42P5	CENPK	THBS3					ANKRD36	DLC1
IGHV3-53	BCL3	CDCA4P1	CENPN	TIGD3					ANKRD36B	DMD
IGHV3-64D	BCL6	CDH13	CES1	TM7SF2					ANKRD36C	DNAAF1
IGHV3-72	BCORL1	CDH15	CETP	TMEM63A					ANKRD37	DNAH11
IGHV4-28	BEGAIN	CDH17	CFD	TOM1L2					ANKRD42	DNAH12
IGHV4-4	BEND2	CDY4P	CGAS	TRIM66					ANKRD46	DNAH14
IGHV4-59	BEND7	CEACAM19	CHD1	TSPAN32					ANKRD52	DNAH2
IGHV4-61	BEST1	CELA2A	CHKB-CPT1B	TSPOAP1					ANKRD61	DNAH7
IGHV5-10-1	BEX1	CENPCP1	CHMP5	TTLL3					ANKS6	DNAJC22
IGKC	BEX3	CEP170P1	CHRNB2	TUBGCP6					ANO9	DOCK6
IGKJ5	BGLAP	CFAP100	CHST2	UVSSA					ANTXRLP1	DPY19L2P1
IGKV1-12	BICD2	CHMP4BP1	CHSY1	VAMP1					ANXA2P2	DPY19L4P1
IGKV1-16	BICRA	CHRNA5	CKB	VPS37C					ANXA2R	DRC7
IGKV1-17	BICRAL	CHRNA7	CLEC1A	WASH2P					AP1AR	DSG3
IGKV1-27	BIK	CHRNB4	CLEC2B	WASH3P					AP1S3	DUXAP7
IGKV1-33	BLZF2P	CHRNG	CLEC4A	WASH5P					AP2A2	DUXAP9
IGKV1-39	BMX	CHST3	CLEC4D	WASH6P					AP3M2	DYNC1I1
IGKV1-5	BOD1L1	CHST9	CLEC4G	WASH9P					APBA1	ECM1
IGKV1-6	BPI	CHSY3	CLEC6A	WASHC1					APBA2	EFCAB10
IGKV1-8	BRIP1	CICP6	CLEC7A	WNT10B					APBB1	EFCAB12
IGKV1-9	BRPF3	CLCN3P1	CLIC1	XRCC3					APC2	EFCAB5
IGKV1D-16	BRWD3	CLDN3	CLIC2	YJEFN3					APOBEC2	EFCAB6
IGKV1D-39	BTN1A1	CLDN4	CLIC4	ZFYVE27					APOBEC3F	EFCAB8
IGKV1D-8	BTNL8	CLEC19A	CMPK2	ZMIZ2					APOBEC3G	EFR3B
IGKV2-24	C12orf76	CLK3P2	CMTR1	ZNF276					APOBEC3H	ELF3
IGKV2-30	C15orf39	CMYA5	CNDP2	ZNF316					APOL3	EMCN
IGKV2D-28	C16orf54	CNGB3	CNIH4	ZNF552					APOL4	EML1
IGKV2D-29	C16orf70	CNPY1	CNOT1	ZNF580					APOLD1	EMP2
IGKV2D-30	C16orf72	CNRIP1	CNP	SRPK3					APOOL	ENOX1
IGKV2D-40	C17orf107	COL10A1	COL8A2	TCAP					AQP11	ENPP7P8
IGKV3-11	C19orf54	COL15A1	COPB2	NEURL2					AQP3	ERG
IGKV3-15	C19orf71	COL1A2	COPG1	TSSK3					AR	ERVW-1
IGKV3-20	C1orf115	COL4A2	CPEB2						ARFGEF2	ESRP2
IGKV3D-11	C1orf116	COLEC12	CPEB3						ARGFX	ESYT3
IGKV3D-20	C1orf198	COPS8P2	CPNE8						ARHGAP10	ETFBKMT
IGKV3OR2-268	C1orf226	COQ10BP2	CPT1B						ARHGAP12	EYS
IGKV4-1	C1orf56	COX6B1P5	CREB3L2						ARHGAP17	F2RL3
IGKV5-2	C1R	COX6CP14	CREBRF						ARHGAP32	FABP2
IGKV6-21	C1RL	COX7A2P1	CREG1						ARHGAP35	FAM124A
IGKV6D-21	C3	COX7BP2	CREM						ARHGAP44	FAM135B
IGLC1	C3orf62	CP	CRYBG1						ARHGAP5	FAM151B
IGLC2	C4BPA	CPEB1	CSF1						ARHGEF10	FAM169B
IGLC3	C4orf48	CRB2	CSNK1G2P1						ARHGEF18	FAM227A
IGLC7	C5AR1	CRLF1	CSNK2B						ARHGEF19	FAM71F2
IGLJ3	C5AR2	CRYBA1	CSRNP1						ARHGEF28	FAR2P1
IGLL5	C6orf163	CSDC2	CST3						ARHGEF3	FAT3
IGLV1-36	C7orf25	CSMD1	CST7						ARHGEF34P	FBLIM1
IGLV1-40	C7orf61	CSMD2	CTNNA1						ARHGEF35	FBXL18
IGLV1-44	C8orf88	CSPG4	CTSB						ARHGEF39	FBXL2
IGLV1-47	CA15P1	CT45A11P	CTSD						ARHGEF4	FBXO15
IGLV1-50	CA2	CTAGE12P	CTSH						ARHGEF5	FBXO40
IGLV1-51	CA3	CTAGE6	CTSL						ARHGEF9	FBXW12
IGLV10-54	CA4	CTAGE8	CTSS						ARID1B	FER1L5
IGLV2-11	CA8	CTHRC1	CTU1						ARID5B	FFAR1
IGLV2-14	CAB39	CTHRC1P1	CUL1						ARL10	FGD5
IGLV2-18	CABP5	CTXN2	CXCL10						ARL13A	FGF13
IGLV2-23	CACNA1E	CX3CL1	CXCL11						ARL14EP	FIGN
IGLV2-5	CACUL1	CYB5R2	CXCL8						ARL17A	FILIP1
IGLV2-8	CADM4	CYCSP38	CXCR2P1						ARL17B	FKBP9P1
IGLV3-1	CALD1	CYCSP52	CYBB						ARL4C	FLRT2
IGLV3-10	CAMK2G	CYP2A6	CYFIP1						ARL4D	FLT1
IGLV3-16	CAMKK1	CYP2B6	CYP1B1						ARL6	FREM2
IGLV3-19	CAMKK2	CYP2B7P	CYREN						ARL9	FRK
IGLV3-21	CAMP	CYP2C19	CYSLTR1						ARMC9	FRRS1L
IGLV3-25	CAP1	CYP2F1	DAB2						ARMCX1	FSTL4
IGLV3-27	CAPN3	CYP2G1P	DAPP1						ARMCX2	FUT1
IGLV3-9	CAPNS2	CYP4F11	DBF4B						ARMCX4	FUT9
IGLV4-3	CARD14	CYP7B1	DBNDD2						ARMCX5	FYB2
IGLV4-60	CARD8	DAND5	DCBLD2						ARMCX7P	GABRD
IGLV4-69	CARD9	DBIL5P2	DCUN1D3						ARPIN	GABRP
IGLV5-37	CARS2	DCAF13P3	DDAH2						ARRDC5	GADL1
IGLV6-57	CASP8	DCC	DDIT3						ARSJ	GALNT15
IGLV7-43	CASTOR2	DCDC2	DDO						ARSK	GALNT16
IGLV7-46	CAT	DCDC2B	DDX10P1						ARVCF	GALR1
IGLV8-61	CAVIN1	DCLK3	DDX39B						ASAH2	GCM1
IGLV9-49	CBL	DDI1	DDX53						ASAH2B	GCNT3
IGLVI-70	CBS	DDX18P5	DDX58						ASB13	GGT6
ILDR1	CBX4	DDX3P1	DDX60						ASB14	GHR
IRF4	CCDC125	DDX50P1	DDX60L						ASB2	GJC1
ISOC2	CCDC144CP	DDX55P1	DEPP1						ASB3	GK3P
ITGA8	CCDC153	DEFA1B	DGLUCY						ASCC3	GLDN
ITM2C	CCDC170	DEFB131B	DHRS9						ASF1A	GLIPR1L2
JCHAIN	CCDC189	DEPDC4	DHX58						ASIC3	GLRA1
JUN	CCDC24	DHRS2	DIAPH1						ASNS	GLRA3
KCNA2	CCDC73	DKK4	DIAPH2						ASPDH	GNG4
KCNN3	CCDC88B	DLGAP3	DIP2B						ASS1P2	GOLGA2P11
KIF11	CCDC9	DMBX1	DISC1						ATAD3C	GOLGA8K
KIF18B	CCDC9B	DMRT1	DMXL2						ATAT1	GPLD1
KIF20A	CCIN	DNAH3	DNA2						ATF6B	GPR137C
KIF2C	CCN3	DNAH6	DNAJC13						ATG10	GPR26
KIF4A	CCNB1	DNAJB7	DNAJC6						ATG14	GPR4
KIFC1	CCNE2	DNM1P51	DNM1P34						ATG9B	GPR85
KLHL14	CCNG2	DPPA2P1	DOCK1						ATIC	GRAMD4P3
KPNA2	CCNJL	DPRXP3	DOCK11						ATL1	GRK7
LAMA5	CCPG1	DPY19L1P2	DOCK4						ATM	GSG1
LAMC1	CCSER1	DRD4	DOCK8						ATN1	GSTO2
LMAN1	CD109	DSC3	DPRXP4						ATOH8	GTF2IP12
LMNB2	CD151	DTX2P1	DPYD						ATP10A	GTF2IP13
LRRC59	CD177	DUTP1	DPYSL2						ATP13A4	GTF2IP7
MACC1	CD24	DUX4	DRAM1						ATP1A3	HAMP
MAD2L1	CD300LF	DUX4L26	DRAP1						ATP1B1	HAP1
MANF	CD302	DUXB	DTX3L						ATP2B1	HCAR1
MAPK12	CD46	DYDC2	DUSP3						ATP5MC2P3	HES2
MCM10	CD55	ECM2	DUSP5						ATP6AP1L	HHIPL1
MCM2	CD58	ECT2L	DUSP6						ATP6V0E2	HHLA2
MCM4	CD59	EDDM3CP	DUX4L50						ATP6V1C2	HIF3A
MCM6	CD63	EDN1	DYNAP						ATP8A1	HMGA2
MET	CD82	EEF1A1P25	DYNLT1						ATP8A2	HNRNPA1P54
MGAT3	CD9	EEF1A1P32	EAF1						ATP8B1	HNRNPA3P15
MIXL1	CD93	EEF1A2	EGR1						ATP8B2	HNRNPH1P1
MKI67	CD99P1	EEF1B2P1	EHD4						ATR	HOGA1
MLEC	CDA	EEF1B2P7	EIF1AY						AUTS2	HPN
MOXD1	CDC42BPA	EGLN3P1	EIF2AK2						AVPI1	HRG
MTFR2	CDC42EP2	EIF2S2P5	EIF4E3						AXIN2	HSD17B13
MYBL2	CDH26	EIF3EP2	EIF4G1						AZIN2	HSD17B2
MYDGF	CDK11B	EIF4A1P8	ELF1						B3GALNT1	HSPA4L
MYL6B	CDK14	EIF4A2P2	ELF4						B3GALNT2	HTR3B
MYO1D	CDK19	EIF4BP5	ELL2P1						B3GALT2	HTRA4
MZB1	CDK5R1	EIF4BP6	ELMO2						B3GAT1	HUNK
NAV1	CDKL5	EIF4EBP1P1	ELOVL3						B3GAT2	HYAL1
NCAPG2	CDKN2B	EIF4HP1	EMILIN2						B3GNT7	HYDIN
NCAPH	CDKN3	EIF5AL1	EMP1						B4GALNT4	IDO2
NEK2	CEACAM3	ELFN1	ENDOD1						B4GALT6	IFNW1
NET1	CEACAM4	ELOCP31	ENDOU						B4GAT1	IGFBP2
NETO2	CEBPA	ELOCP33	ENKUR						BAALC	IGFL2
NME1	CEBPD	ENAM	EPB41L3						BACE1	IGFL4
NME1-NME2	CEBPE	ENPP1	EPB41L5						BACE2	IGLON5
NT5DC2	CEL	ENPP6	EPG5						BACH2	IL12B
NUF2	CELF2	ENPP7P1	EPHB2						BAG2	IL1RL1
NUGGC	CENPBD1P1	ENPP7P10	EPS8L1						BAG3	IL33
OIP5	CENPS	ENPP7P12	EPSTI1						BAHD1	INAVA
ORC1	CENPU	ENPP7P5	ETFRF1						BAK1P1	INHBA
OXCT2	CENPUP2	ENTPD3	ETV6						BANK1	INSYN1
P4HB	CEP170	EPX	ETV7						BAZ1B	INTU
PALD1	CEP19	ERFE	EVI2A						BBS1	IQGAP3
PARM1	CEP295NL	ERN2	EVI2B						BBS12	ITGA11
PBK	CEP63	ERVFRD-1	EXOC3L1						BBS2	ITGA9
PCLAF	CFAP161	ERVFRD-3	EXOC8						BBS5	ITIH5
PDIA4	CFAP45	ETF1P2	FAM110A						BCAS1	ITPRID1
PDIA5	CFAP58	EXOC3L2	FAM111A						BCAS2P2	IYD
PDIA6	CFLAR	EXOSC3P1	FAM13A						BCAS4	IZUMO1
PHGDH	CFP	F2RL2	FAM160B1						BCKDHB	JCAD
PHKA1	CHD4	F3	FAM184B						BCL11A	KATNAL2
PIF1	CHD7	FABP7	FAM20C						BCL11B	KBTBD12
PIMREG	CHERP	FABP7P1	FAM241A						BCL2	KCNA7
PKMYT1	CHFR	FAM110D	FAM72A						BCL7A	KCNB1
PLK1	CHMP4C	FAM133DP	FAM89A						BCL9	KCNG4
PLK4	CHPT1	FAM155A	FAM8A1						BCL9L	KCNJ5
PMM2	CHRFAM7A	FAM160A1	FAM91A3P						BCORP1	KCNJ6
PNOC	CHRNA10	FAM171A2	FANCA						BDH1	KCNMA1
POC1A	CHRNE	FAM180B	FAS						BDH2	KCNV1
POLE	CHST13	FAM181B	FBXL5						BDP1	KIAA1549
POLQ	CHST15	FAM186A	FBXO39						BEND3	KIF6
POLR3G	CHST7	FAM192BP	FBXO6						BEND3P1	KLB
POU2AF1	CHST8	FAM201B	FCER1G						BEND3P3	KLK10
PPIB	CIC	FAM204BP	FCGR1A						BEND4	KLKP1
PRC1	CICP14	FAM27B	FCGR1B						BEND5	KNOP1P2
PROB1	CICP27	FAM32BP	FCGR1CP						BEND6	KRT80
PSAT1	CIDECP1	FAM3B	FCGR2C						BET1P1	LAMA1
PTTG1	CITED4	FAM83B	FCGR3A						BEX2	LAMA4
PXMP2	CKAP4	FAM83C	FCGR3B						BEX4	LAMB1
PYCR1	CKLF	FAM83E	FCN1						BEX5	LCN15
QPCTL	CKLF-CMTM1	FAM83F	FDPSP3						BFSP1	LCTL
RACGAP1	CLASP1	FAM90A25P	FFAR2						BHLHE40	LDLRAD1
RAD51	CLC	FAM96AP2	FFAR3						BICC1	LGSN
RAD51AP1	CLCN4	FAM9B	FGD2						BICD1	LHFPL5
RAD54L	CLDN10	FAM9C	FGL2						BICDL1	LHFPL6
RAPGEF5	CLDN5	FAT1	FITM1						BIN1	LILRB5
RECQL4	CLDN9	FBXO17	FKBP15						BIRC3	LIN28A
RGS16	CLEC11A	FBXO27	FKBPL						BIRC6	LIPG
RNFT2	CLEC12A	FCF1P1	FLVCR2						BIVM	LMX1B
RPN2	CLEC12B	FCF1P5	FMNL2						BLK	LPO
RPS6KA2	CLEC1B	FCF1P7	FMR1						BLNK	LRAT
RRM1	CLEC2L	FDPSP2	FNDC11						BMI1	LRRC19
RRM2	CLEC3B	FDPSP4	FNDC3B						BMP1	LRRC2
SAPCD2	CLEC4E	FDPSP7	FNIP2						BMP3	LRRC74B
SCD	CLEC5A	FDX1P1	FOSL1						BMP8A	LSAMP
SDC1	CLEC9A	FEZF2	FOXN2						BMPR1A	LURAP1
SDF2L1	CLIP1	FGD5P1	FPGT						BMS1	LYPD5
SEC11C	CLIP2	FGF2	FRG1KP						BMS1P1	MAB21L3
SEC61A1	CLK1	FGF5	FRMD3						BMS1P2	MAOA
SEL1L3	CLK4	FKBP1AP1	FRMD4B						BNC2	MAP2
SGO1	CLMN	FKBP6	FUCA2						BNIP3	MAP3K15
SHCBP1	CLSTN3	FN1	FUT4						BNIP3P11	MAPK10
SHMT1	CLTC	FNDC9	FXYD6						BOD1	MARCKSL1P2
SLC16A1	CLTCL1	FNTAP2	FYB1						BOK	MARVELD3
SLC16A14	CMIP	FOXB1	FZD1						BOLA1	MAS1
SLC17A9	CMTM1	FOXD4L1	FZD2						BOLA2-SMG1P6	MATN2
SLC1A4	CMTM2	FOXE1	FZD5						BORA	METTL21EP
SLC25A10	CMTM4	FOXI3	G0S2						BPIFB9P	MFAP5
SLC27A2	CNGA4	FPGT-TNNI3K	GADD45B						BRD2	MFSD14C
SLC2A5	CNN2P1	FREM3	GALC						BRSK2	MGP
SLC35E4	CNN2P9	FRMPD1	GALM						BSN	MINDY4
SLC35F2	CNTD1	FSCN2	GALNT3						BTAF1	MIPOL1
SLC4A11	CNTNAP3	FTH1P1	GAPDHP14						BTBD11	MOBP
SLCO4A1	CNTNAP3B	FTH1P16	GAPT						BTBD18	MOGAT3
SLCO5A1	COL11A2	FTH1P24	GASK1B						BTBD6P1	MORF4L1P3
SMC2	COL18A1	FTH1P25	GBP1						BTBD7P1	MPP4
SMTN	COL23A1	FTH1P3	GBP1P1						BTBD8	MPV17L
SND1	COL24A1	FTH1P4	GBP2						BTG1P1	MRAP2
SPAG5	COL9A2	FTLP6	GBP3						BTLA	MRLN
SPATS2	COL9A3	FZD10	GBP4						BTN3A2	MRO
SPC24	COLGALT1	GABRG2	GBP5						BTN3A3	MRPS17P1
SPSB1	COPA	GABRG3	GBP6						BYSL	MTCO1P25
SRPRA	CORO1C	GABRR3	GCC1						BZW1P2	MTCO2P33
STMN1	CORO2A	GAD2	GCH1						C11orf1	MTCO3P21
STT3A	CORO6	GAGE1	GCNT1						C11orf45	MTCO3P23
SYT1	COX6A1P2	GALNT17	GGCX						C11orf65	MTCYBP14
TAS1R3	CPD	GALNT5	GIMAP2						C11orf80	MTHFD2P1
TBC1D27P	CPNE2	GAN	GIMAP4						C11orf98	MTND5P12
TCF19	CPNE3	GAPDHP2	GIMAP8						C12orf40	MUC21
TEDC2	CPPED1	GAPDHP39	GLA						C12orf42	MYCBPAP
TICRR	CPQ	GAPDHP42	GLMP						C12orf45	MYLK3
TIMELESS	CPT1A	GAPDHP46	GLRX						C12orf57	MYO10
TK1	CR1	GAPDHP47	GLYAT						C12orf60	MYOM3
TNFRSF13B	CR1L	GAPDHP51	GM2A						C12orf65	MYRIP
TNFRSF17	CRABP2	GAPDHP60	GNB4						C12orf66	NALCN
TONSL	CRACR2B	GAPDHP61	GNS						C14orf28	NANOG
TOP2A	CRAT	GAPDHP72	GOLGA5P1						C15orf40	NAV2
TOX2	CREB5	GAREM1	GPBAR1						C15orf62	NAV3
TP73	CREBBP	GCNT1P1	GPD2						C16orf71	NCCRP1
TPX2	CRHBP	GCNT1P3	GPR155						C16orf74	NCLP1
TRAIP	CRISP3	GDA	GPR37L1						C16orf95	NCMAP
TRAM2	CRISPLD2	GDF5	GPR42						C16orf96	NEGR1
TRIP13	CRYBG2	GGN	GRAMD1B						C17orf97	NEUROD2
TROAP	CRYM	GGNBP1	GRIN2D						C18orf54	NFASC
TSHR	CSAD	GJA1P1	GRIN3A						C19orf12	NIPAL1
TTK	CSF2RA	GJB7	GRIPAP1						C19orf18	NLGN3
TUBG1	CSF2RB	GJC3	GRN						C19orf44	NME9
TXNDC11	CSF2RBP1	GJD4	GSDMD						C19orf73	NOS1
TXNDC5	CSF3R	GLI3	GTF2H2						C19orf84	NOTO
TYMS	CSGALNACT1	GLP1R	GTPBP1						C1DP1	NOVA1
UAP1	CSGALNACT2	GLRX3P2	GTPBP2						C1DP5	NOX5
UBE2C	CSNK1A1L	GNA14	GUCY1A1						C1orf109	NPFFR1
UCHL1	CSTA	GNRHR2P1	HACD4						C1orf21	NRADDP
UHRF1	CTBP2	GOLGA6L22	HAVCR2						C1orf216	NT5DC3
UNC13B	CTBP2P8	GOLGA6L7	HCAR2						C1orf50	NTRK3
VCP	CTBS	GOLGA8Q	HDX						C1orf74	NUPR1
WDR62	CTDSP2	GPR12	HECA						C1QL3	NWD1
WFS1	CTIF	GPR151	HERC5						C1QTNF3	NXNL2
WNT5B	CTNNAL1	GPR152	HERC6						C1QTNF3-AMACR	ODCP
XBP1	CTRL	GPR182	HES4						C1QTNF6	OLFML2A
XRCC2	CTSA	GPR22	HESX1						C1S	OLR1
ZBTB32	CTSE	GPR3	HEXB						C20orf194	OPHN1
ZNF215	CTSG	GPR45	HFE						C20orf96	OPRM1
ZWINT	CTSK	GPR52	HGF						C21orf91	OR10AE3P
RNASEH2A	CUEDC1	GPR79	HHEX						C22orf15	OR10V3P
RIPOR3	CWC25	GPR83	HIF1A						C22orf23	OR2AT4
PLA2G2D	CXCL1	GPRC5A	HINT3						C22orf46	OR52W1
SKA1	CXCL16	GPX2	HIVEP1						C2CD2	OR5A1
ZKSCAN7	CXCL2	GREB1L	HLA-B						C2CD4D	OR7C1
	CXCL3	GRHL2	HLA-H						C2orf15	OSBPL6
	CXCL5	GRID1	HMCN1						C2orf16	OSMR
	CXCL6	GRID2IP	HMGB1P3						C2orf27A	OTUD6A
	CXCR1	GRIP2	HMMR						C2orf50	OXTR
	CXCR2	GRM6	HMOX1						C2orf81	P4HA2
	CXCR4	GRPR	HNRNPA1P49						C3orf14	PAQR5
	CXorf65	GSTT4	HNRNPLL						C3orf18	PARD6G
	CYBRD1	GTF2IP14	HORMAD1						C3orf33	PATE4
	CYCSP40	GTF2IRD1	HPSE						C3orf52	PCBP3
	CYGB	GUCY1A2	HS1BP3						C4BPB	PCDHA10
	CYP27A1	GXYLT2	HSH2D						C4orf50	PCDHA4
	CYP2D6	GYG2P1	HSPA1B						C5orf34	PCDHA9
	CYP2D7	GYPA	HSPA6						C5orf63	PCDHB16
	CYP2T1P	GYPB	HSPA7						C8G	PCDHGA8
	CYP4F12	HACD1	HSPB9						C8orf37	PDE11A
	CYP4F2	HAS2	HTR7P1						C9orf43	PDE1B
	CYP4F3	HBZ	IDH1						CA5B	PDE6A
	CYSTM1	HCRTR1	IER2						CA6	PDZD2
	CYTH4	HERC2P10	IFI16						CABIN1	PDZD7
	DACH1	HERC2P4	IFI27						CABP4	PDZD9
	DAPK1	HHIP	IFI27L2						CACHD1	PHACTR3
	DAPK2	HIGD1AP16	IFI30						CACNA1C	PHLDB1
	DBN1	HIGD1C	IFI35						CACNA1F	PIGR
	DCP2	HIPK4	IFI44						CACNA1H	PINLYP
	DCPS	HLA-DQA2	IFI44L						CACNA1I	PIR
	DCST2	HLA-V	IFI6						CACNA2D2	PKD1L2
	DDIAS	HMGB1P10	IFIH1						CACNA2D3	PKD2L2
	DDIT4	HMGB1P14	IFIT1						CACNB3	PKHD1
	DDX11L1	HMGB1P19	IFIT2						CAD	PKP2
	DDX11L10	HMGB1P23	IFIT3						CALM2P2	PLA2G4D
	DDX11L9	HMGB1P39	IFIT5						CAMK2D	PLA2R1
	DDX3X	HMGB1P8	IFITM1						CAMK2N1	PLCD3
	DEF8	HMGB3P14	IFITM2						CAMK4	PLCXD3
	DEFA3	HMGB3P20	IFITM3						CAMSAP2	PLEKHH3
	DEFA4	HMGB3P4	IGF2BP3						CAMSAP3	PLOD2
	DENND3	HMGB3P9	IGFBP7						CAND1	PLPP2
	DENND5A	HMGN1P10	IGFLR1						CAND2	PLPP3
	DFFBP1	HMGN1P28	IGHEP2						CANX	POU5F1
	DGAT2	HMGN2P28	IGHJ5						CAPN14	PPP5D1
	DGCR2	HMGN2P46	IGHV1-18						CAPN5	PRDM7
	DGKD	HNF4A	IGHV1-24						CAPS2	PRELP
	DGKG	HNRNPA1P14	IGHV1-46						CARD11	PREX2
	DHRS12	HNRNPA1P34	IGHV3-21						CARMIL1	PRKG1
	DHRS13	HNRNPA1P35	IGHV3-64						CARMIL2	PRND
	DHRS7B	HNRNPA1P5	IGHV3-74						CARMIL3	PROM2
	DHX40P1	HNRNPA1P53	IGHV4-39						CARNS1	PRR16
	DICER1	HNRNPA1P62	IGHV5-51						CASD1	PRRG3
	DIPK1B	HNRNPA1P68	IGKV3D-15						CASK	PRSS27
	DLG4	HNRNPA1P76	IGLC6						CASP1P2	PRSS8
	DLGAP5	HNRNPA3P2	IGSF6						CASTOR1	PTCHD1
	DNAAF4	HNRNPA3P7	IL10						CATSPER2	PTCHD4
	DNAH10	HNRNPMP1	IL10RB						CATSPER2P1	PTGES
	DNAH17	HNRNPRP1	IL15						CATSPER3	PTGES3L
	DNAJC19P5	HOXA5	IL15RA						CATSPERB	PTGIS
	DNAJC3	HOXA6	IL18						CATSPERE	PTGR1
	DNAJC5	HOXB13	IL1B						CATSPERG	PTPN14
	DNM1	HRNR	IL1RN						CBFA2T2	PTPN3
	DOCK2	HSD11B2	IL27						CBLB	PTPRVP
	DOCK5	HSFY3P	INSL6						CBLN3	PTTG4P
	DOK3	HSP90AB4P	IPO4						CBR3	PXYLP1
	DOK4	HSP90AB7P	IRAK2						CBWD4P	RAB11FIP1P1
	DPCD	HSPA12B	IRAK4						CBX5	RAB3B
	DPEP2	HSPA2	IRF1						CCDC102A	RAB42
	DPEP3	HSPA8P14	IRF2						CCDC102B	RASEF
	DPF3	HSPA8P18	IRF5						CCDC106	RASSF9
	DPRXP2	HSPA8P19	IRF7						CCDC120	RCVRN
	DPY19L1P1	HSPA8P3	IRF9						CCDC121	RDM1P5
	DPY19L3	HSPD1P11	ISG15						CCDC122	REEP2
	DRICH1	HSPE1P11	ISG20						CCDC136	RFTN2
	DSC2	HSPE1P13	ISY1-RAB43						CCDC138	RGL3
	DSE	HSPE1P26	ITPRIPL2						CCDC141	RGMA
	DSTYK	HSPE1P27	ITSN1						CCDC152	RGR
	DTL	HTATSF1P2	JAK2						CCDC163	RGSL1
	DTX2	HTR1D	JPH4						CCDC167	RHOJ
	DTX4	HTR1F	JUP						CCDC168	RILPL1
	DUSP1	HTR2A	KANSL1L						CCDC171	RIMKLA
	DYNC1LI2	HTR5BP	KCND1						CCDC180	RIMS2
	DYRK3	HUS1B	KCNK13						CCDC184	RNF223
	DYSF	HYAL4	KCTD11						CCDC191	RPL3L
	DYTN	HYDIN2	KCTD12						CCDC34	RPLP0P2
	DZIP1L	IGBP1P1	KCTD14						CCDC39	RPS20P22
	E2F2	IGF2BP1	KDM1B						CCDC6	RPS20P31
	E2F3	IGFBP5	KDM2A						CCDC65	RPS2P45
	E2F6P4	IGFBPL1	KDM6A						CCDC68	RPS4XP5
	EBI3	IGHJ6	KIAA0040						CCDC78	RWDD4P1
	EBLN2	IGHV1-45	KIAA0100						CCDC85C	SAG
	ECE1	IGHV1OR15-1	KIAA0319L						CCDC86	SAMD15
	ECHDC3	IGHV3-36	KIAA0895L						CCDC88C	SAMD5
	ECT2	IGHV3-69-1	KIAA0930						CCL28	SATB2
	EDEM1	IGKJ1	KIAA1109						CCL3	SCGB3A2
	EDEM3	IGKJ2	KIAA1328						CCL3L1	SCHIP1
	EEF1DP7	IGKV1D-13	KIAA1522						CCL4	SCN2A
	EEPD1	IGKV1D-17	KIAA1958						CCL4L2	SCN3B
	EFCAB2	IGKV1D-27	KIF13B						CCL5	SCRG1
	EFCC1	IGKV2D-24	KIF20B						CCNB3	SCUBE2
	EFEMP2	IGLV5-45	KIF23						CCND1	SEC14L6
	EFHC2	IGLV5-48	KIR2DL3						CCND2	SERAC1
	EGFL7	IGSF3	KIR2DL4						CCNI2	SERPINA10
	EGLN1	IGSF9	KIR2DP1						CCR12P	SEZ6
	EHBP1L1	IL11	KLF4						CCR3	SFN
	EHD2	IL17REL	KLF6						CCR4	SFRP4
	EIF1AXP1	ILDR2	KLHDC7B						CCR5	SH2D4A
	EIF2S2P3	IMPDH1P8	KLHDC8B						CCR6	SH2D6
	EIF4EBP3	INMT	KLHL6						CCR7	SHISA9
	EIF4EP1	INSL4	KLLN						CCR8	SHOX
	ELANE	INSRR	KPNB1						CCR9	SHROOM4
	ELL	INTS4P2	KPTN						CCSER2	SIGLEC15
	ELOCP19	IRS3P	KRT18P4						CCT6B	SIRPB3P
	EMID1	ITGB1BP2	KYNU						CCT6P3	SKIDA1
	EMILIN1	ITIH2	LACC1						CCT8P1	SLC13A5
	ENTPD1	ITM2BP1	LACTB						CD160	SLC14A2
	EP300	JPH3	LAMB3						CD180	SLC15A1
	EPAS1	KANK4	LAMP3						CD19	SLC16A4
	EPCAM	KCNA6	LANCL3						CD1A	SLC1A2
	EPDR1	KCNC1	LAP3						CD1B	SLC1A6
	EPHB1	KCNH4	LARP1B						CD1C	SLC22A13
	EPHB4	KCNH6	LARP1P1						CD1E	SLC22A20P
	EPS15L1	KCNJ11	LATS2						CD2	SLC22A25
	ERF	KCNJ13	LBX2						CD200	SLC23A1
	ERGIC1	KCNJ3	LCP2						CD200R1	SLC24A2
	ERLIN1	KCNJ9	LCT						CD209	SLC25A34
	ERN1	KCNK17	LDLR						CD22	SLC27A5
	ERV3-1	KCNK3	LENG9						CD226	SLC29A4
	ERVMER34-1	KCNV2	LGALS1						CD244	SLC2A14
	ESPN	KCTD19	LGALS3BP						CD247	SLC30A3
	ETS2	KCTD4	LGALS8						CD248	SLC34A2
	ETV5	KCTD9P1	LGALS9						CD27	SLC36A2
	EVI5	KDELC1P1	LHFPL2						CD28	SLC3A1
	EXOC3	KIAA1210	LIF						CD3D	SLC51A
	EXT1	KIF26A	LIG4						CD3E	SLC5A1
	EXTL3	KIF4CP	LILRA5						CD3G	SLC6A17
	EZH2	KLF17P1	LILRB1						CD4	SLC6A20
	F11R	KLF4P1	LILRB4						CD40	SLC7A14
	F12	KLF7P1	LIPA						CD40LG	SLCO2B1
	F2RL1	KLHL2P1	LIPM						CD5	SLIT3
	F5	KLHL30	LMNB1						CD52	SLITRK5
	F8	KLK4	LMO2						CD6	SOX2
	F8A3	KRR1P1	LPP						CD69	SPATA17
	FADD	KRT18P15	LTBR						CD7	SPRED3
	FAH	KRT18P61	LY6E						CD72	SPTLC3
	FAM110B	KRT18P7	LY96						CD79A	SRARP
	FAM114A1	KRT8P15	LYSMD2						CD79B	SRGAP1
	FAM124B	KRT8P29	LYZ						CD80	SRSF12
	FAM126B	KRT8P34	MAFB						CD81	SSTR2
	FAM157A	KRT8P39	MAML1						CD83	ST6GAL2
	FAM163A	KRT8P48	MAP2K6						CD84	ST8SIA5
	FAM168A	KRT8P50	MAP3K1						CD8A	STAC2
	FAM174B	LAGE3P1	MAP3K21						CD8B	STEAP2
	FAM177A1	LAMTOR3P2	MAP3K5						CD96	STMND1
	FAM209B	LARP4P	MAP3K6						CDC14A	STRIP2
	FAM20A	LCN8	MAP3K8						CDC25B	SULT1C2
	FAM217B	LDB3	MARCKS						CDC42BPG	SULT2A1
	FAM220A	LDHAL6A	MARCO						CDC42EP1	SV2C
	FAM53C	LGALS14	MASTL						CDC42P4	SYCP1
	FAM72C	LHFPL4	MCFD2						CDCA7	SYT14
	FAM83A	LINC00933	MDK						CDH1	SYT16
	FAM86B3P	LINGO4	MDP1						CDH24	SYT2
	FANCB	LKAAEAR1	ME2						CDH4	SYT5
	FAR1	LMOD3	MERTK						CDHR1	TAC4
	FAR2	LONRF2	METTL7A						CDHR2	TACC2
	FAT2	LPIN3	METTL7B						CDHR3	TAF1L
	FBN2	LPL	MFAP3						CDHR5	TATDN1P1
	FBXL13	LRGUK	MFSD14B						CDIP1	TBC1D29P
	FBXL20	LRP2	MFSD2A						CDK18	TBC1D3B
	FBXO38	LRRC37A11P	MGAT1						CDK20	TBC1D3P5
	FBXO43	LRRC37A5P	MGME1						CDK6	TBC1D8B
	FBXW2	LRRC37A9P	MGST1						CDNF	TESMIN
	FCAR	LRRC8E	MIA3						CDON	TEX14
	FCGR2A	LRRN4	MICALL1						CDRT15	TFPI
	FCGR2B	LY6K	MICB						CDRT15P1	TG
	FCGRT	LYARP1	MILR1						CDRT4	THSD4
	FCHO2	LYPD8	MLKL						CDS1	TINAGL1
	FES	MAB21L2	MMP14						CEACAMP3	TJP1
	FGD3	MAB21L4	MMP17						CEBPZOS	TLL2
	FGD4	MAGI2	MNDA						CELA1	TMC1
	FGF23	MANSC4	MOB1B						CELSR1	TMC2
	FGR	MAP1LC3C	MOB3C						CELSR2	TMEM119
	FHDC1	MAP7D2	MOSPD1						CELSR3	TMEM130
	FHL2	MAPK6P3	MOV10						CEMIP	TMEM145
	FHL3	MAPK8IP2	MPEG1						CENPQ	TMEM213
	FKBP1B	MARK2P4	MPZL2						CENPV	TMEM236
	FKBP5	MC2R	MR1						CEP112	TMEM255B
	FKBP9	MC5R	MS4A4A						CEP120	TMEM266
	FLNA	MCUR1P1	MS4A4E						CEP126	TMEM45A
	FLOT1	MED15P9	MS4A6A						CEP164P1	TMEM52B
	FLOT2	MEGF11	MSR1						CEP170B	TMEM92
	FLT3	MEX3A	MT1E						CEP250	TMPRSS4
	FLVCR1	MFAP1P1	MT1F						CEP290	TNC
	FMC1-LUC7L2	MFAP4	MT2A						CEP41	TNFAIP8L3
	FMN1	MFSD1P1	MTATP6P11						CEP68	TNR
	FNBP1L	MGAT4EP	MTATP6P26						CEP70	TPD52L1
	FNIP1	MIA	MTCO1P11						CEP72	TPH2
	FOLR3	MICOS10P2	MTCO2P11						CEP78	TPRXL
	FOS	MKRN2OS	MTCO3P11						CEP85L	TRHDE
	FOSL2	MKRN5P	MTCO3P43						CERCAM	TRIM71
	FOXO4	MNS1	MTDHP3						CERKL	TRIM72
	FPR1	MOCOS	MTF1						CES1P1	TRMT9B
	FPR2	MPP3	MTMR11						CES4A	TRPM3
	FRAT1	MPPED2	MTMR4						CFAP157	TRPM4
	FRAT2	MRGPRE	MTMR6						CFAP36	TRPV6
	FRMD4A	MROH3P	MTND4P14						CFAP44	TSKU
	FRMD8	MROH7	MTND4P26						CFAP69	TSPAN10
	FRY	MRPL35P3	MTND5P14						CFAP97	TTC7B
	FSCN1	MRPL37P1	MVB12B						CFH	TYRO3
	FSCN3	MRPL57P3	MX1						CFL1P1	UBE2Q2P1
	FSTL3	MRPS33P2	MX2						CFL2	UNC80
	FTH1P2	MRPS6P2	MYD88						CHAD	UQCRHL
	FTH1P8	MS4A15	MYLIP						CHADL	USP32P3
	FTLP3	MSANTD1	MYO18A						CHD3	USP6
	FTOP1	MSH4	MYOF						CHD6	VGLL3
	FUT7	MTCO1P12	MYOM1						CHI3L2	VSTM4
	GAA	MTCO1P28	NAGA						CHIC1	WDR93
	GAB1	MTCO3P12	NAGK						CHM	WFDC1
	GAB2	MTCO3P29	NANS						CHML	WNK4
	GAB3	MTCYBP11	NAT8						CHMP7	WNT9B
	GABARAPL1	MTCYBP18	NBN						CHN1	WTIP
	GABRR2	MTCYBP3	NBPF14						CHODL	XIAPP2
	GADD45A	MTDHP1	NBPF19						CHORDC1	XKR4
	GADD45G	MTHFD1P1	NCKAP1L						CHRM3	XKR5
	GAK	MTND1P11	NCOA2						CHRM4	YWHAQP5
	GALNS	MTND1P9	NCOA3						CHST10	ZBTB8A
	GALNT14	MTND2P26	NCOA4P2						CHST12	ZBTB8B
	GALNT2	MTND2P32	NCOA7						CIART	ZDHHC15
	GALNT7	MTND3P10	NCR1						CIB2	ZG16
	GALNTL6	MTND3P12	NCSTN						CICP16	ZNF425
	GAS2L3	MTND3P23	NDC80						CIITA	ZNF695
	GAS7	MTND3P9	NDRG1						CILP	ZNF969P
	GATA2	MTND4LP12	NDUFB3						CIPC	ZNF99
	GATAD2B	MTND4LP14	NEU1						CISH	ZSCAN4
	GBA	MTND4P11	NEXN						CKM	ZNF471
	GBA2	MTND4P15	NFE2L1						CLCC1	STARD13
	GBAP1	MTND4P22	NFYA						CLCF1	UACA
	GBE1	MTND4P23	NHSL1						CLDN20	ZNF608
	GCA	MTND5P2	NKD1						CLDN7	PLXNB1
	GCAT	MTND5P24	NLRC5						CLDND2	TTLL7
	GCNT7	MTND6P18	NLRP3						CLEC10A	VSIG10
	GCOM1	MTND6P4	NLRP7						CLEC17A	ZNF774
	GCSHP4	MTND6P5	NMI						CLEC2D	IGHV6-1
	GDF15	MTRNR2L3	NOD1						CLEC4F	PLEKHD1
	GDPD3	MTRNR2L7	NOD2						CLECL1	ZBTB12BP
	GFOD1	MUC3A	NOMO1						CLIC3	PITPNM3
	GGA3	MUC5AC	NONOP2						CLIC5	SYN3
	GGT1	MUC5B	NRSN1						CLIC6	TTN
	GHRL	MUCL1	NSMAF						CLIP3
	GIT2	MYO16	NT5C3A						CLIP4
	GJA4	MYO5BP2	NTNG2						CLN5
	GJB6	MYT1	NUB1						CLN8
	GJD3	MYT1L	NUFIP2						CLNK
	GK	NANOGP1	NUP62CL						CLOCK
	GLI1	NANOGP4	OAF						CLSTN1
	GLIPR1	NANOGP5	OAS1						CLSTN2
	GLT1D1	NAT16	OAS2						CLTRN
	GLTPD2	NAT8B	OAS3						CLUAP1
	GLUL	NBEAP1	OASL						CLUHP3
	GLYATL1P1	NCOA4P3	ODF3B						CLYBL
	GNA12	NDST3	OGA						CMC1
	GNAL	NDUFA3P2	OGFR						CMKLR1
	GNAQ	NDUFAB1P1	OLFM5P						CMSS1
	GNG10	NDUFAF4P4	OLFML2B						CMTM8
	GNG8	NDUFB4P1	OPRD1						CMTR2
	GNL3L	NDUFB4P6	OR10AA1P						CNBD2
	GNMT	NDUFB8P2	OR2B6						CNFN
	GNRH1	NDUFC2-KCTD14	OR52K1						CNKSR2
	GOLGA2	NEBL	OR52K2						CNN3
	GOLGA8H	NECTIN4	OR52K3P						CNNM1
	GOLGB1	NF1P8	OR52M2P						CNNM3
	GP1BA	NIFKP4	OSCP1						CNOT6L
	GP1BB	NIP7P3	OSM						CNR2
	GP6	NLRP10	OTOF						CNST
	GPANK1	NNAT	P2RY12						CNTF
	GPAT3	NODAL	P2RY14						CNTNAP1
	GPC2	NOS2P1	P2RY6						CNTNAP2
	GPER1	NPAP1P3	PAG1						CNTRL
	GPR107	NPAP1P4	PARP10						COA7
	GPR141	NPM1P14	PARP11						COBL
	GPR27	NPM1P33	PARP12						COBLL1
	GPR84	NPM1P40	PARP14						COCH
	GPRC5C	NPR3	PARP4						COG5
	GPRIN1	NPTX1	PARP8						COG6
	GPSM2	NR5A2	PARP9						COL13A1
	GPSM3	NRBF2P5	PATL2						COL19A1
	GPX1P1	NRIP3	PDCD1LG2						COL28A1
	GPX3	NSRP1P1	PDE4B						COL4A3
	GRAMD1A	NTN3	PDK4						COL5A2
	GRAMD1C	NUDT10	PDSS1						COL5A3
	GRB10	NUDT19P5	PDSS1P1						COL6A1
	GRB14	NUP210L	PGAP1						COL6A2
	GRB2	NUPR2	PHACTR1						COL6A6
	GRIN3B	NUTM2G	PHACTR2						COLGALT2
	GRINA	NXPH3	PHF11						COLQ
	GRTP1	NYAP2	PHF2						COPG2
	GSG1L	OBSL1	PHIP						COPZ2
	GSN	ODF3	PHLDA2						COQ10A
	GSR	OFD1P17	PHLDA3						COQ3
	GTF2H2B	OGFOD1P1	PI4K2B						COQ6
	GTF2H2C	OLA1P2	PIAS1						CORO2B
	GTF2IP1	OLFML1	PIGC						CPA3
	GTF2IP20	OMD	PIGHP1						CPA5
	GTF2IP4	OR10AC1	PIK3AP1						CPAMD8
	GUCY2C	OR10AH1P	PIWIL4						CPED1
	GUCY2D	OR10G3	PLA2G15						CPLANE1
	GYG1	OR11G2	PLA2G4A						CPNE7
	GYPE	OR13I1P	PLAC8						CPXM1
	H6PD	OR14L1P	PLAGL2						CR2
	HAAO	OR1D2	PLCB3						CRACR2A
	HAL	OR1X1P	PLEK						CRAMP1
	HAS1	OR1X5P	PLEKHN1						CRB3
	HAUS1P1	OR2A42	PLEKHO2						CREBL2
	HAUS4	OR2AG1	PLSCR1						CREBZF
	HBA2	OR2B11	PLSCR2						CRIM1
	HBD	OR2C3	PLSCR4						CRIP2
	HBG1	OR2I1P	PLXNB2						CRIP3
	HBG2	OR2L2	PMAIP1						CROCC
	HBM	OR2L5	PML						CROCC2
	HCAR3	OR2R1P	PNKD						CROCCP2
	HCK	OR2T12	PNPT1						CROCCP3
	HDAC4	OR2T33	POLE2						CROT
	HDAC7	OR3A3	POMC						CRTAM
	HDGFL3	OR4D1	POU2F2						CRTAP
	HEATR5A	OR4E1	PPCDC						CRTC3
	HECW2	OR51M1	PPDPF						CRY1
	HEMGN	OR51R1P	PPM1K						CRYBB2P1
	HEPACAM2	OR52A1	PPP1R15B						CRYZ
	HES1	OR52B5P	PPP1R26						CRYZL2P
	HES6	OR52B6	PPP1R2P1						CRYZP1
	HEXIM1	OR52I2	PRDM1						CSPG4P10
	HEY1	OR52L2P	PRDX3P1						CSPG4P12
	HGD	OR52N1	PRKAB1						CSTF2T
	HIP1	OR52N5	PRKCE						CTAGE4
	HIPK1	OR52P2P	PRKD2						CTAGE7P
	HIPK2	OR52T1P	PRR14L						CTBP2P4
	HIPK3	OR52U1P	PRRG1						CTDSPL2
	HK2	OR52V1P	PRRG4						CTH
	HK3	OR55B1P	PSAP						CTLA4
	HLA-A	OR56A4	PSMA6P1						CTPS1
	HLA-C	OR56B1	PSMB9						CTSF
	HLA-DRB5	OR5AN1	PSME2						CTSO
	HLA-E	OR5AU1	PSTPIP2						CTSW
	HLA-F	OR5B2	PTBP2						CUBN
	HLA-G	OR5BA1P	PTCH2						CUX2
	HLX	OR6B1	PTEN						CUZD1
	HM13	OR6C4	PTGES3P1						CX3CR1
	HMBS	OR6D1P	PTGFR						CXADR
	HMGB1P20	OR6K3	PTK6						CXCL9
	HMGB1P51	OR6L2P	PTPRO						CXCR3
	HMGB2	OR6M1	PWWP2B						CXCR5
	HMGN5	OR6U2P	PXT1						CXCR6
	HNRNPA1P52	OR7A5	QKI						CXXC4
	HNRNPA1P59	OR7D2	RAB12						CXXC5
	HNRNPA3P6	OR7E14P	RAB20						CYB561
	HNRNPAB	OR7E25P	RAB23						CYB5A
	HOMER3	OR7E46P	RAB24						CYB5D1
	HOXA2	OR8B5P	RAB27B						CYB5RL
	HP	OR8D1	RAB33B						CYP27C1
	HPD	OR9H1P	RAB34						CYP2E1
	HPGD	OR9Q1	RAB39A						CYP2J2
	HRH2	OSTCP8	RAB8B						CYP2S1
	HS3ST2	OTOAP1	RAPGEF3						CYP2U1
	HSD17B1P1	OTUD4P1	RASGEF1B						CYP3A5
	HSD3B7	OXT	RBBP4P2						CYP46A1
	HSDL2	PABPC1L2A	RBCK1						CYP4F22
	HSF4	PAICSP1	RBM11						CYP4F29P
	HSPA1A	PALM	RBM43						CYP4V2
	HSPA1L	PAMR1	REL						CYSLTR2
	HSPB6	PARVA	RGL1						CYTH3
	HSPBAP1	PATE2	RGS17P1						CYTL1
	HSPE1P18	PAX3	RGS3						DAB1
	HTD2	PBOV1	RHBDF2						DACT1
	HTRA1	PCBP2P1	RHOBTB3						DAGLA
	HYAL2	PCDH10	RHPN2						DARS2
	HYAL3	PCDHAC1	RIC1						DAXX
	ICA1	PCDHB11	RICTOR						DBH
	ICAM1	PCDHB19P	RIMBP3C						DBIL5P
	ICAM5	PCDHGA1	RIN1						DBNDD1
	ID1	PCDHGA11	RIN2						DBP
	IDI1	PCDHGA5	RMI2						DBT
	IDS	PCDHGA9	RNASE1						DCAF1
	IDSP1	PCDHGB3	RNASE2						DCAF16
	IER3	PCDHGB4	RNASE4						DCAF4
	IER5L	PCDHGB7	RNASE6						DCBLD1
	IFITM10	PCDHGB9P	RNASEL						DCHS1
	IFITM5	PCNPP5	RNF135						DCLK2
	IFNAR1	PDCL3P5	RNF146						DCLRE1A
	IFNAR2	PDHA1P1	RNF169						DCTN5
	IFNGR1	PDLIM1P1	RNF19B						DDHD1
	IFNGR2	PEBP1P3	RNF217						DDHD2
	IFRD1	PES1P2	RNF31						DDR1
	IFT81	PFN4	RNFT1						DDX10
	IGF1R	PGAM1P11	RPA4						DDX11
	IGF2R	PGAM1P5	RPAP2						DDX11L2
	IGHV1-69	PGAM1P6	RPL37P6						DDX18
	IGHV1-69-2	PGAM1P7	RPL39P3						DDX18P1
	IGHV3-38	PGAM4	RPP21						DDX21
	IGHV3-43	PGLYRP2	RPS29P14						DDX24
	IGHV3-66	PGM5	RPS2P36						DDX31
	IGHV3-73	PHACTR2P1	RPS6KA4						DDX3Y
	IGHV4-31	PHBP2	RRAS						DDX43
	IGHV4-34	PIGFP2	RRBP1						DDX47
	IGHV4-55	PLA2G2C	RSAD2						DDX51
	IGHV7-4-1	PLA2G4C	RSPH9						DDX52
	IGKV2-28	PLA2G4E	RTCB						DEGS2
	IGKV3-7	PLAC8L1	RTEL1P1						DENND2D
	IGLV1-41	PLD5	RTP4						DET1
	IKBIP	PLEKHG4B	RUBCN						DGCR6
	IKBKGP1	PLET1	RUFY4						DIP2C
	IL13RA1	PLK5	RUSC2						DISP1
	IL17RA	PLN	SAMD4A						DISP3
	IL18R1	PNLDC1	SAMD8						DKK3
	IL18RAP	PNMA8A	SAMD9						DLG3
	IL1R1	PNPLA5	SAMD9L						DLX4
	IL1R2	PNPT1P1	SAMHD1						DMPK
	IL1RAP	PODNL1	SAT1						DNAI2
	IL4R	POLHP1	SCARB2						DNAJB13
	IL6R	POLR2KP1	SCG3						DNAJC24
	IMPA2	POLR3DP1	SCIMP						DOCK9
	INHBB	POM121L14P	SCO2						DPP4
	INKA1	POM121L6P	SCPEP1						DPY19L2
	INKA2	POM121L9P	SDSL						DSC1
	INPP5A	POTEI	SEC24A						DTX3
	INPP5D	POU2F3	SEC24D						DUOX1
	INPPL1	POU5F1P4	SEC63P1						DYNC2H1
	INSL3	POU5F1P5	SECTM1						DYRK2
	INSR	POU5F1P6	SELL						ECHDC2
	INTS3	PPIAL4C	SERPINB2						EDAR
	IP6K1	PPIAP30	SERPINB8						ELP2
	IPMK	PPIAP37	SERPING1						ENOSF1
	IQCE	PPIAP40	SERTAD1						EPHA4
	IQCN	PPIAP42	SESTD1						EPHX2
	IQGAP1	PPIAP72	SETX						ERBB3
	IQGAP2	PPIHP1	SH3RF1						ETNK2
	IRAK3	PPIL6	SH3TC1						EVA1C
	IRF2BPL	PPP1R1AP1	SHISA5						EVL
	IRS2	PRAP1	SIGLEC1						EXOSC2
	ISCA1	PRDM9	SIGLEC11						FAAHP1
	ISCA1P1	PRDX2P3	SIGLEC14						FAHD2B
	ISL2	PRELID1P3	SIGLEC16						FAHD2CP
	ITCH	PRELID3A	SIGLEC5						FAM102A
	ITGA1	PRKAA2	SIGLEC7						FAM120C
	ITGA5	PRKAR1AP1	SIK1B						FAM153A
	ITGA7	PRLHR	SLA						FAM161A
	ITGAD	PRMT1P1	SLC16A6						FAM171A1
	ITGAM	PROX1	SLC17A5						FAM178B
	ITGAX	PRR13P1	SLC1A3						FAM184A
	ITGB2	PRR15L	SLC22A18AS						FAM227B
	ITGB4	PRR19	SLC24A4						FAM241B
	ITPK1	PRR9	SLC25A24						FAM83G
	ITPKC	PRSS12	SLC26A8						FAM86DP
	ITPRIP	PSMD10P2	SLC27A3						FBF1
	IVNS1ABP	PTBP1P	SLC2A12						FBLN5
	JAG1	PTMAP11	SLC2A6						FBLN7
	JAK3	PTP4A1P3	SLC2A9						FBXL16
	JAML	PTPN2P1	SLC30A1						FBXO31
	JARID2	PTPN5	SLC35F6						FBXO32
	JDP2	PTPRH	SLC38A2						FBXO41
	JMJD1C	PYGO1	SLC39A11						FCGBP
	JMJD6	QRSL1P3	SLC46A2						FCMR
	JSRP1	R3HDML	SLC49A3						FEZ1
	JUNB	RAB26	SLC6A12						FGFR2
	JUND	RAB3C	SLC7A7						FGFRL1
	KANK2	RAB40A	SLC9A7P1						FHIT
	KAT6A	RAB5CP1	SLFN11						FITM2
	KATNBL1	RAD17P2	SLFN12						FKTN
	KAZN	RAET1K	SLITRK4						FLT3LG
	KBTBD7	RAMP3	SLX4						FLT4
	KCNAB3	RANP3	SMAD1						FMNL3
	KCNE1	RAP1AP	SMAD6						FOXP3
	KCNE1B	RARRES1	SMC4						FOXP4
	KCNE3	RASGRF1	SMCHD1						FRMPD3
	KCNE5	RASL10A	SMCO4						FTO
	KCNG2	RASL10B	SMCR8						FXYD2
	KCNH3	RASSF8	SMPDL3A						FXYD7
	KCNH7	RBBP4P1	SMTNL1						GAL3ST4
	KCNJ15	RBM17P1	SNRNP35						GALNT12
	KCNJ2	RBM17P4	SNTB1						GALNT8
	KCNK5	RBM22P2	SNX10						GAMT
	KCNK6	RBPMSLP	SNX20						GAREM2
	KCNK7	RCBTB2P1	SNX21						GATA3
	KCNQ1	RCC2P6	SOCS1						GCNT4
	KCNRG	RCOR2	SOCS3						GCSAM
	KCNS1	RD3	SORBS1						GDF11
	KCP	RDM1P3	SP100						GFPT2
	KCTD20	REC114	SP110						GGT7
	KCTD21	REEP1	SP140						GLB1L3
	KCTD3	RELN	SPART						GLIS3
	KDELR3	REXO1L1P	SPATA13						GNRHR2
	KDM3B	RFTN1P1	SPATS2L						GOLGA7B
	KDM4B	RHBDL2	SPECC1						GPA33
	KDM5B	RHOXF2	SPG11						GPC1
	KDM5C	RHOXF2B	SPHK1						GPR174
	KDM6B	RIMKLBP1	SPIC						GPRASP1
	KDM7A	RLIMP1	SPOCK1						GPRC5B
	KIAA0232	RLN3	SPTLC2						GPSM1
	KIAA0319	RNASEK-C17orf49	SPTY2D1						GRAMD2B
	KIAA0513	RND1	SQLE						GTPBP3
	KIAA0825	RND2	SQOR						GUSBP1
	KIAA2012	RNF138P1	SRC						HABP4
	KIDINS220	RNF152	SRGAP2						HACD3
	KIF13A	RNF17	SRGAP2B						HAPLN3
	KIF14	RNF222	SRGAP2C						HAUS5
	KIF15	ROBO2	SRGAP2D						HAUS7
	KIF18A	ROR1	ST13P6						HEATR4
	KIF1B	RP1	ST14						HEATR9
	KIF21B	RPEP3	ST8SIA4						HEMK1
	KIF24	RPEP4	STAB1						HHAT
	KIF27	RPL10AP1	STAC						HIP1R
	KIF28P	RPL10P12	STAC3						HKDC1
	KIF3C	RPL12P11	STAM2						HLCS
	KIFC3	RPL12P15	STARD8						HNRNPA1L2
	KL	RPL12P18	STAT1						HOXB3
	KLC1	RPL12P44	STAT2						HPCAL4
	KLF16	RPL13AP19	STIL						HSF5
	KLF5	RPL13P4	STK3						ICA1L
	KLF7	RPL21P10	STK33						ICOS
	KLHL2	RPL21P136	STRN3						IFT140
	KLHL21	RPL21P8	STX11						IFT172
	KLHL8	RPL22P3	SUCNR1						IGSF22
	KMT2C	RPL23AP11	SULT1A4						IGSF9B
	KMT2D	RPL23AP18	SUMO4						IKZF3
	KNL1	RPL23AP23	SUPT20H						IL11RA
	KNSTRN	RPL23AP30	SWT1						IL21R
	KREMEN1	RPL23AP55	SYNE3						IL24
	KRT18P31	RPL23AP58	SYNJ1						INPP4B
	KRT18P34	RPL23AP67	SYTL3						INPP5E
	KRT23	RPL23AP70	TAB3						IPO5P1
	KRT8P26	RPL23AP92	TAGAP						IRAK1BP1
	KRT8P43	RPL26P27	TAOK1						ITFG2
	KRT8P46	RPL26P30	TAP1						ITGA3
	KY	RPL26P35	TAP2						ITK
	LAIR1	RPL26P9	TBC1D2						ITPR3
	LAMB2	RPL29P12	TBC1D3C						JHY
	LAMP1	RPL30P2	TBC1D8						KCNAB1
	LAMP2	RPL31P52	TBCEL						KCNIP2
	LARP4B	RPL31P58	TCF3P1						KDF1
	LASP1	RPL34P21	TCF7L2						KDM2B
	LAT2	RPL34P22	TCN2						KHDC1
	LBR	RPL35AP32	TDRD7						KIAA1671
	LCN2	RPL35P3	TENT5A						KIF21A
	LCP1	RPL36AP15	TFEC						KIF3A
	LDHAP2	RPL3P1	TFIP11						KIF5A
	LDHD	RPL3P6	TGFBR1						KLF12
	LDLRAD3	RPL3P7	THAP6						KLHL23
	LEFTY1	RPL5P11	THRAP3						KLHL25
	LEP	RPL5P34	TIAF1						KLHL29
	LEPR	RPL6P24	TICAM1						KLHL3
	LETM2	RPL7AP15	TICAM2						KLHL32
	LGALS12	RPL7AP2	TIFA						KLHL34
	LGALS4	RPL7AP60	TIGD7						KNOP1
	LGALS9C	RPL7AP65	TIMM10						KPNA5
	LGALSL	RPL7L1P12	TIPIN						L1CAM
	LILRA1	RPL7L1P3	TLDC2						L2HGDH
	LILRA2	RPL7L1P9	TLR7						L3MBTL1
	LILRA6	RPL7P11	TMED7-TICAM2						LARGE2
	LILRB2	RPL7P17	TMEM106A						LCK
	LILRB3	RPL7P21	TMEM123						LEF1
	LILRP1	RPL7P46	TMEM131						LIAS
	LIMK1	RPL7P49	TMEM140						LIN7B
	LIMK2	RPL7P52	TMEM144						LLGL1
	LIN7A	RPL7P57	TMEM150B						LMO7
	LINC01347	RPL7P7	TMEM167A						LPIN1
	LINGO3	RPL9P32	TMEM170B						LRFN3
	LIPN	RPS10P14	TMEM252						LRIG2
	LITAF	RPS10P18	TMEM255A						LRRN3
	LMNA	RPS12P27	TMEM260						LTBP3
	LMTK2	RPS12P31	TMEM268						LY9
	LONRF3	RPS14P4	TMEM51						LYRM4
	LOXHD1	RPS15AP16	TMEM60						LYRM7
	LOXL1	RPS15AP29	TMEM79						LZTS3
	LOXL3	RPS15AP30	TMOD2						MACROD1
	LPAR2	RPS15AP6	TNFAIP3						MAGEE1
	LPCAT2	RPS18P1	TNFAIP6						MAL
	LPGAT1	RPS19P3	TNFSF10						MAMSTR
	LPIN2	RPS20P15	TNFSF13						MAN1C1
	LRFN1	RPS20P33	TNFSF13B						MAP3K12
	LRFN4	RPS20P4	TNFSF15						MAP3K9
	LRG1	RPS23P6	TNNT1						MAP9
	LRMDA	RPS26P21	TNPO1						MCF2L
	LRP12	RPS26P39	TNS3						MCOLN2
	LRP3	RPS27AP7	TOR1AIP2						ME3
	LRRC25	RPS29P16	TOR1B						METAP1D
	LRRC29	RPS2P28	TOR4A						MFSD4A
	LRRC32	RPS2P41	TPP1						MID2
	LRRC37A15P	RPS2P44	TRAFD1						MLLT3
	LRRC38	RPS3AP12	TRANK1						MMAA
	LRRC4	RPS3AP2	TREX1						MMP28
	LRRC57	RPS3AP29	TRIM14						MMRN2
	LRRC6	RPS3AP32	TRIM21						MORN3
	LRRC61	RPS3AP38	TRIM22						MORN4
	LRRC70	RPS3P6	TRIM25						MPI
	LRRC75B	RPS3P7	TRIM34						MPP2
	LRRK1	RPS4XP1	TRIM36						MRNIP
	LRRK2	RPS4XP14	TRIM38						MRTFB
	LRRN1	RPS4XP17	TRIM5						MSANTD2
	LRRN2	RPS4XP2	TRIM56						MSH2
	LRRTM2	RPS5P2	TRIM6						MSI2
	LSMEM1	RPS6P16	TRIM6-TRIM34						MTA3
	LSMEM2	RPS6P20	TRIM69						MTMR8
	LSP1	RPS7P15	TRIP12						MTO1
	LST1	RPS7P3	TRIP6						MTUS1
	LTA4H	RPSAP16	TRMT1L						MTX3
	LTB4R	RPSAP21	TRPV4						MUC20
	LTBP2	RPSAP6	TTC21A						MXRA8
	LTC4S	RRH	TTC26						MYEF2
	LTF	RSPH4A	TTC7A						MYORG
	LY6G5C	RTN4RL2	TTYH3						N4BP3
	LY6G6E	RXFP4	TUBA8						N6AMT1
	LYN	RYKP1	TUFT1						NAA25
	LYST	SALL4	TXNIP						NBPF3
	LYVE1	SAMD13	TYMP						NCALD
	M1AP	SATL1	UAP1L1						NDRG2
	MAEA	SAXO1	UBA7						NECTIN3
	MAFA	SCARF2	UBASH3B						NEFM
	MAFG	SCIN	UBE2D1						NELL2
	MAFK	SCN11A	UBE2L6						NINL
	MAK	SCN1A	UBE2Q2P2						NIPAL3
	MAML3	SCN7A	UBE2S						NLE1
	MAN1A1	SCOCP1	UBE4A						NMT2
	MAN2B1	SCRT2	UBQLNL						NOG
	MAN2B2	SCX	UEVLD						NOL9
	MANSC1	SDCBPP1	UGGT2						NOS3
	MAOB	SDS	UNC5A						NPAS2
	MAP1B	SEC13P1	UNC93B1						NPIPA1
	MAP1LC3B2	SEMA3D	USF1						NPR2
	MAP2K1	SEMA5B	USP18						NR1D1
	MAP3K2	SERBP1P3	USP41						NR3C2
	MAP3K20	SERPINA11	VAMP5						NRCAM
	MAP3K3	SERPINE3	VCAN						NRIP2
	MAP3K7CL	SETP17	VCPIP1						NRP1
	MAP4K4	SETP3	VSIG10L						NRP2
	MAP7	SETP5	VWA5A						NT5C1B
	MAPK1	SETP9	WASHC4						NT5E
	MAPK13	SF3A3P1	WDFY1						NTN5
	MAPK14	SF3A3P2	WDHD1						NTRK1
	MAPRE3	SFR1P1	WDR45P1						NUDT9
	MARCKSL1P1	SFRP1	WSB1						OBSCN
	MARF1	SGIP1	XAF1						OCIAD2
	MARK2	SH3GL1P2	YPEL4						OLFM2
	MARK2P8	SHC1P2	ZBP1						OSGEPL1
	MARVELD1	SHISA2	ZC3H12A						OTUD7A
	MAST1	SHISAL1	ZC3HAV1						OVGP1
	MAST3	SHLD2P2	ZCCHC2						OXNAD1
	MAU2	SIGLEC12	ZCCHC24						P2RY10
	MAVS	SIX3	ZCWPW2						P3H3
	MBD6	SLC16A12	ZDHHC13						P3H4
	MBNL3	SLC17A7	ZDHHC20						PAIP2B
	MBOAT1	SLC19A3	ZDHHC4P1						PAK4
	MBOAT2	SLC22A3	ZEB1						PARP15
	MBOAT7	SLC22A9	ZEB2						PASK
	MBP	SLC25A14P1	ZFHX3						PATJ
	MCC	SLC25A2	ZFYVE26						PCED1B
	MCEMP1	SLC25A39P1	ZNF117						PCNX2
	MCL1	SLC25A3P2	ZNF200						PCSK4
	MCTP1	SLC25A52	ZNF222						PCSK7
	MCTP2	SLC25A6P3	ZNF230						PFN1P2
	MDM2	SLC2A10	ZNF267						PFN2
	MECOM	SLC2A3P1	ZNF366						PHLDB2
	MED12	SLC2A3P4	ZNF385A						PHLDB3
	MED12L	SLC2A4	ZNF396						PHYHD1
	MEF2B	SLC30A10	ZNF397						PIGL
	MEF2D	SLC34A3	ZNF429						PIGP
	MEFV	SLC35F1	ZNF438						PIK3C2B
	MEGF9	SLC35F4	ZNF496						PIWIL2
	MEIS2	SLC35G5	ZNF611						PKD1
	MELK	SLC35G6	ZNF684						PLA2G4B
	METRNL	SLC36A3	ZNF701						PLAT
	METTL21A	SLC44A3-AS1	ZNF763						PLCE1
	METTL9	SLC5A4	ZNF81						PLCG1
	MFN1	SLC6A19	ZNFX1						PLEKHA1
	MFSD13A	SLITRK2	ZWILCH						PLEKHB1
	MFSD6L	SMARCE1P1	TSNAX-DISC1						PLEKHG4
	MFSD9	SMARCE1P6	SCUBE1						PLEKHG5
	MGAM	SMCO3	ZMYND12						PLPP1
	MGAM2	SMIM17	WDPCP						PLXDC1
	MGLL	SMIM18	UTY						PLXNA1
	MICALL2	SMPD4P1	STPG2						PMEL
	MID1IP1	SMURF2P1	YES1P1						PMEPA1
	MIDN	SNRPCP19	RPS15AP10						PNPLA7
	MINDY1	SNRPCP4	TBC1D3						POLR1E
	MINK1	SNRPEP9							PPFIA3
	MISP3	SNRPGP18							PPIP5K1
	MITF	SNRPGP4							PPP1R13B
	MKNK1	SNRPGP5							PPP1R13L
	MLC1	SNTG2							PPP2R2B
	MME	SNX18P13							PRAG1
	MMP15	SNX18P1Y							PRDM11
	MMP19	SNX25P1							PRKCA
	MMP25	SOCS5P4							PRKCH
	MMP8	SOHLH2							PRKN
	MMP9	SOST							PROCR
	MND1	SOX10							PRPF40B
	MOB3A	SOX11							PRX
	MORC1	SOX5							PRXL2A
	MOSPD2	SPATA21							PSD
	MPIG6B	SPDYA							PTCD2
	MPL	SPP2							PTPDC1
	MPO	SPTBN4							PTPRK
	MPP7	SRL							PUS1
	MPZ	SRP14P3							PXMP4
	MPZL1	SRP72P2							RAB40B
	MPZL3	SRRM1P3							RADX
	MROH6	SRRM4							RASA4
	MRPL53P1	SSX1							RASGRF2
	MS4A3	ST13P15							RASGRP1
	MSL1	ST6GALNAC4P1							RBFOX2
	MSN	STAR							RCAN3
	MSRA	STC1							RDH13
	MSRB1	STUM							RECK
	MSRB3	STX19							REEP6
	MT-ATP8	STX8P1							REG4
	MT-ND5	SUGT1P1							RFTN1
	MT-ND6	SULT1C2P1							RGMB
	MT1L	SULT1C4							RGS12
	MTCYBP23	SULT2B1							RHOH
	MTG2	SUMO2P8							RIC3
	MTMR10	SUPT16HP1							RLN1
	MTMR3	SUSD2							RNF157
	MTND5P32	SV2B							RNF207
	MTRNR2L1	SVOP							RNF212
	MTRNR2L10	SYNPO2L							ROBO3
	MTRNR2L12	SYPL1P2							RPGRIP1L
	MTRNR2L6	SYT12							RPS6KL1
	MTRNR2L8	SYT9							RPUSD2
	MTX1P1	TACR1							RRN3P1
	MXD1	TACR2							RRP7BP
	MXD3	TAF11L11							RTTN
	MYADM	TAF9BP2							RYR3
	MYB	TAS2R13							SALL2
	MYBPC3	TAS2R15P							SAMD10
	MYCT1	TAS2R31							SARDH
	MYH11	TAS2R39							SARM1
	MYH7B	TAS2R43							SBK1
	MYH9	TAS2R50							SCAI
	MYL5	TAT							SCML4
	MYLK	TATDN2P1							SCNN1D
	MYO1F	TBC1D3D							SDK2
	MYO5A	TBCAP3							SDR42E1
	MYO7A	TBPL2							SELENOM
	MYO7B	TCF21							SEMA4C
	MYO9B	TDGF1P5							SEMA4F
	MYZAP	TDGF1P6							SEMA4G
	NABP1	TDRD15							SEMA6C
	NACC2	TEAD2							SERPINH1
	NADK	TEKT2							SETD6
	NAIP	TENM4							SFXN2
	NAMPT	TEX13C							SGSM1
	NAMPTP1	TFCP2L1							SH2D1A
	NAP1L4P1	TGIF2P1							SH2D3A
	NAPRT	TGM3							SH3YL1
	NATD1	THAP12P9							SHD
	NBEAL2	THEGL							SHISAL2A
	NBPF10	THRSP							SHPRH
	NBPF25P	TIMM9P2							SIDT1
	NBPF26	TLK2P2							SIRPG
	NBPF2P	TM4SF20							SKAP1
	NCAPG	TMC7							SLC16A10
	NCBP2L	TMEM132A							SLC16A2
	NCBP3	TMEM132B							SLC22A17
	NCF1	TMEM150C							SLC24A1
	NCF1B	TMEM184A							SLC25A15
	NCF1C	TMEM200B							SLC29A2
	NCF2	TMEM231P1							SLC30A4
	NCF4	TMEM232							SLC35G2
	NCKAP1	TMEM98							SLC46A1
	NCKAP5L	TMPRSS11CP							SLC4A3
	NCOA1	TMPRSS12							SLC4A4
	NCOA4	TMSB4XP8							SLC5A10
	NCOA6	TNFRSF6B							SLC5A5
	NCOR2	TNPO1P1							SLC7A6
	NDE1	TOX4P1							SLC9A5
	NDEL1	TPM3P7							SLC9A7
	NDST1	TPM4P1							SMARCA1
	NDUFA3	TPMTP2							SMIM10L2A
	NDUFS1	TPT1P10							SMYD4
	NECAB1	TPT1P12							SMYD5
	NECAB2	TPTE2P2							SNED1
	NECTIN1	TPTE2P6							SNTA1
	NECTIN2	TRAJ14							SORBS3
	NEDD4	TRAJ19							SOX13
	NEDD4L	TRAJ2							SOX8
	NEDD9	TRAJ25							SPAG16
	NEIL3	TRAJ29							SPAG8
	NEK6	TRAJ46							SPDYE3
	NFAM1	TRAJ50							SPEF2
	NFAT5	TRAJ51							SPEG
	NFE2	TRAJ54							SPIN3
	NFIA	TRAJ55							SPON1
	NFIB	TRAV38-2DV8							SRGAP3
	NFIL3	TRBJ2-5							ST3GAL3
	NFKB2	TRBJ2-6							ST8SIA1
	NFKBIA	TRDJ1							STAMBPL1
	NFKBIB	TRDJ4							STARD9
	NFKBIL1	TREML5P							STKLD1
	NFKBIZ	TRGJ1							STMN3
	NFRKB	TRGJ2							STPG1
	NFXL1	TRGJP							SUPT3H
	NHLH1	TRGV5							SUSD4
	NHS	TRGV6							SYBU
	NHSL2	TRIL							SYDE2
	NID2	TRIM80P							SYNGAP1
	NIN	TRPC5							SYNJ2BP
	NKAPL	TSEN15P2							SYNPO
	NKX3-1	TSPO2							SYT17
	NLRC4	TSPYL6							TAMM41
	NLRP12	TTBK1							TARBP1
	NLRP6	TUBA4B							TBC1D4
	NLRP9P1	TUBB4BP2							TBX6
	NLRX1	TUBG1P							TC2N
	NME8	TYRO3P							TCAF1
	NMNAT1	UBE2CP1							TCEA3
	NOCT	UBE2D3P2							TCF7
	NOMO2	UBE2L4							TDRKH
	NOMO3	UBE2V2P3							TESPA1
	NOP10	UBL5P2							TET1
	NOS1AP	UHRF2P1							TGFB3
	NOTCH1	UNC13C							THEM4
	NOTCH2	UNC5B							THEMIS
	NOTCH2NLA	UNC79							THNSL1
	NOXRED1	UNGP1							TIGIT
	NPEPPS	UPK1B							TJP3
	NPL	USF1P1							TLE2
	NPM1P29	USH1G							TMEM116
	NQO2	USP9YP21							TMEM120B
	NR2C2	VANGL2							TMEM231
	NR4A2	VDAC1P11							TMEM237
	NR6A1	VENTXP6							TMEM25
	NRBF2	VPS26AP1							TMEM30B
	NRM	VRTN							TMEM67
	NRN1	VWA2							TMEM8B
	NSD1	VWA5B1							TMPRSS6
	NSFP1	VWC2							TNFAIP8L1
	NSUN7	WBP1LP1							TNFRSF25
	NT5C2	WDR87							TNIP3
	NT5DC4	WIPF3							TNK1
	NTSR1	WNT3							TNKS1BP1
	NUAK2	WNT4							TNS2
	NUDT16	WNT6							TRABD2A
	NUMB	WNT8B							TRAC
	NUMBL	XDH							TRAF1
	NUP58	YBX1P3							TRAF5
	NUP98	YRDCP1							TRAJ18
	NXPE3	YRDCP2							TRAJ22
	OAZ2	YWHABP2							TRAJ3
	OCRL	YWHAQP6							TRAJ31
	ODC1	ZACN							TRAJ33
	OGFRL1	ZC3H11B							TRAJ36
	OLFM4	ZFHX2							TRAJ37
	OLIG1	ZFPM2							TRAJ44
	OMG	ZIC3							TRAJ45
	OPLAH	ZIK1P1							TRAV20
	OPRL1	ZMYND19P1							TRAV4
	OR7E140P	ZNF101P2							TRBJ1-4
	ORAI2	ZNF114							TRBV5-1
	ORC6	ZNF259P1							TRIM46
	ORM1	ZNF33BP1							TRIM65
	ORM2	ZNF415P1							TRMT5
	OSBPL11	ZNF556							TRPV1
	OSBPL1A	ZNF587P1							TSEN15
	OSBPL2	ZNF602P							TSHZ2
	OSBPL8	ZNF723							TSNARE1
	OSBPL9	ZNF730							TTC28
	OSCAR	ZNF736P9Y							TTC39B
	OSGIN1	ZNF750							TTC3P1
	OSGIN2	ZNF812P							TTLL1
	OSTF1	ZNF843							TUB
	OTULINL	ZNF878							TUBB4A
	OVCH1	ZNRF2P1							TUBE1
	OXER1	ZNF385C							TULP3
	P2RX1	ZNF90P1							TYSND1
	P2RY1	ZYG11A							UBAP1L
	P2RY13	GRM2							UBASH3A
	PA2G4P6	PP2D1							UBXN8
	PACSIN2	RBFOX3							UCP3
	PADI2	TRIM45							UNC45B
	PADI4	WDR31							URB1
	PAM	WWC1							URGCP
	PAPLN	XBP1P1							USP13
	PAPSS1	GGT5							USP36
	PAPSS2	PPFIA4							USP44
	PAQR4	SPACA9							USP46
	PAQR6	MRC1							USP51
	PAQR9	SLC12A8							USP54
	PARPBP	RUNDC3B							UST
	PARVB								UTP20
	PBX2								UTP25
	PCNX1								VSIG1
	PCP2								WDR27
	PCP4L1								WDR89
	PCYT1A								WHRN
	PDE2A								WNT7A
	PDE3A								ZBTB25
	PDGFA								ZBTB46
	PDGFC								ZC3H12B
	PDK3								ZC3H12D
	PDLIM1P4								ZC3H8
	PDLIM7								ZCCHC18
	PDPK1								ZDBF2
	PDPK2P								ZDHHC11B
	PDZD8								ZDHHC14
	PEAK3								ZFP14
	PECAM1								ZFP2
	PELI1								ZFP30
	PELI2								ZFP37
	PELO								ZFP41
	PER2								ZFP64
	PEX11G								ZFP82
	PF4V1								ZFYVE28
	PFKFB2								ZFYVE9
	PFKFB3								ZIK1
	PFKFB4								ZNF10
	PGAM1P8								ZNF101
	PGBD5								ZNF135
	PGD								ZNF157
	PGF								ZNF19
	PGLYRP1								ZNF202
	PGM1								ZNF204P
	PGM2								ZNF225
	PGS1								ZNF229
	PHC2								ZNF234
	PHF12								ZNF235
	PHF20L1								ZNF239
	PHF7								ZNF248
	PHKA2								ZNF256
	PHLPP1								ZNF26
	PHTF1								ZNF283
	PIGB								ZNF285
	PIK3CB								ZNF286A
	PIK3CD								ZNF287
	PIK3CG								ZNF30
	PIK3R5								ZNF329
	PIKFYVE								ZNF331
	PILRA								ZNF337
	PIM3								ZNF33B
	PITPNA								ZNF345
	PJA2								ZNF37BP
	PKD1L3								ZNF382
	PKDREJ								ZNF383
	PKN2								ZNF391
	PKNOX1								ZNF419
	PKNOX2								ZNF426
	PLAC9								ZNF439
	PLAGL1								ZNF461
	PLAU								ZNF470
	PLAUR								ZNF48
	PLB1								ZNF485
	PLBD1								ZNF491
	PLCB2								ZNF500
	PLCG2								ZNF512B
	PLCH1								ZNF517
	PLD1								ZNF527
	PLD2								ZNF528
	PLD3								ZNF529
	PLEC								ZNF530
	PLEKHG3								ZNF540
	PLEKHG6								ZNF541
	PLEKHM1								ZNF544
	PLGLB2								ZNF546
	PLIN3								ZNF548
	PLIN4								ZNF549
	PLIN5								ZNF550
	PLK2								ZNF551
	PLOD1								ZNF555
	PLPPR2								ZNF563
	PLTP								ZNF566
	PLXDC2								ZNF568
	PLXNA2								ZNF570
	PLXNB3								ZNF577
	PLXNC1								ZNF579
	PNPLA1								ZNF583
	POC1B-GALNT4								ZNF585B
	POLR2A								ZNF599
	POLR2J3								ZNF607
	POR								ZNF610
	POU5F1P3								ZNF649
	PPARG								ZNF662
	PPEF2								ZNF675
	PPFIA1								ZNF677
	PPIAP29								ZNF681
	PPIAP51								ZNF682
	PPIAP53								ZNF69
	PPIF								ZNF717
	PPIP5K2								ZNF74
	PPL								ZNF749
	PPM1E								ZNF773
	PPM1F								ZNF783
	PPM1H								ZNF793
	PPM1N								ZNF827
	PPP1R10								ZNF829
	PPP1R12A								ZNF831
	PPP1R12B								ZNF84
	PPP1R14BP3								ZNF853
	PPP1R15A								ZNF880
	PPP1R18								ZNF891
	PPP1R3B								ZNHIT6
	PPP1R3D								ZNRF3
	PPP4R1								ZSWIM5
	PPP4R1L								DENND4C
	PPT1								DFFA
	PRAM1								DGKA
	PRCD								DHRS3
	PRCP								DHX36
	PRDM10								DHX57
	PRDM2								DIPK1A
	PRDM5								DMTF1
	PRDM8								DOCK10
	PRELID2								DOP1A
	PREX1								DPY19L4
	PRKAA1								DTD2
	PRKACA								DTHD1
	PRKAR1A								DUS4L
	PRKAR2A								DUSP2
	PRKCD								DZIP3
	PROK2								EARS2
	PROM1								EIF4B
	PROS1								EIF5A2
	PROSER2								ELK4
	PRPH2								ELOVL4
	PRPS1P2								ENPP5
	PRR11								EOMES
	PRR7								EP400
	PRRC2A								ERAP1
	PRRG2								ERCC4
	PRSS36								ERCC6L2
	PRSS57								ERMP1
	PRUNE2								ESF1
	PSD3								ESYT1
	PSD4								ETAA1
	PSEN1								ETS1
	PSMB3								EXOC2
	PSMC1P1								EXOC6B
	PSMC3IP								EXOSC6
	PSMD8P1								FAAH2
	PSRC1								FAM117B
	PTAFR								FAM135A
	PTBP3								FAM161B
	PTENP1								FAM169A
	PTGIR								FAM98B
	PTGS2								FASLG
	PTH2R								FBXO21
	PTMS								FCRL6
	PTP4A2P2								FIGNL1
	PTP4A3								FOXK1
	PTPN12								FOXO1
	PTPN23								FOXP1
	PTPRC								FRYL
	PTPRE								FUT11
	PTPRF								FYCO1
	PTPRJ								FYN
	PTPRN								FYTTD1
	PTPRN2								GABPB2
	PTTG2								GCC2
	PTX3								GCN1
	PXDC1								GEMIN5
	PXK								GFM1
	PXN								GGA2
	PYGL								GIMAP1
	PYGM								GIMAP3P
	QPCT								GIMAP5
	QRICH2								GIMAP6
	QSOX1								GIMAP7
	RAB11FIP1								GLG1
	RAB13								GLS
	RAB19								GNE
	RAB27A								GNPDA2
	RAB31								GNPNAT1
	RAB32								GNPTAB
	RAB36								GOPC
	RAB3D								GPATCH4
	RAB43								GPATCH8
	RAB43P1								GPD1L
	RAB44								GPM6B
	RAB6B								GPR171
	RAF1								GPR18
	RALB								GPR183
	RALGAPA2								GPRIN3
	RAMP1								GRAP
	RANBP17								GRPEL2
	RAP1GAP								GSPT2
	RAP1GAP2								GTF3C4
	RAPSN								GTPBP10
	RARA								GUF1
	RASGEF1A								GVINP1
	RASGRP4								GZMA
	RASL11A								GZMK
	RASSF2								HACD2
	RASSF3								HAS3
	RB1CC1								HEATR1
	RBBP8P1								HEATR5B
	RBM44								HEG1
	RBM47								HIVEP2
	RBM5								HLA-L
	RBMS1P1								HLTF
	RBP5								HMGXB3
	RBP7								HOOK1
	RBPMS2								HSF2
	RC3H1								HSP90AB1
	RCN3								HSPA8
	RCOR1								HSPA9
	RDH5								HSPH1
	REC8								HUWE1
	RELL1								ICE1
	RELT								IFFO2
	REM2								IFNG
	REPS2								IGIP
	RESF1								IKZF2
	RET								IL10RA
	RETN								IL12RB2
	RETSAT								IL27RA
	REXO5								IL2RB
	RFFL								IL7R
	RFLNB								INTS2
	RFX2								IPO5
	RGCC								IPO7
	RGL2								IPO9
	RGL4								IPP
	RGPD2								ITGA6
	RGS14								ITGB7
	RGS18								ITM2A
	RGS2								ITPKB
	RHAG								ITPR1
	RHBDL1								ITPRIPL1
	RHCE								JADE2
	RHD								JAKMIP1
	RHOBTB1								JAKMIP2
	RIBC2								JMY
	RILPL2								KAT14
	RIN3								KAT6B
	RIOK3								KBTBD3
	RIPOR2								KCNA3
	RNASE3								KCTD7
	RNASET2								KDSR
	RNF103-CHMP3								KIF5C
	RNF122								KLHDC1
	RNF141								KLHDC4
	RNF144B								KLHL11
	RNF149								KLHL28
	RNF175								KLRA1P
	RNF182								KLRB1
	RNF208								KLRC4
	RNF24								KLRC4-KLRK1
	RNF39								KLRD1
	RNPEP								KLRF1
	ROM1								KLRG1
	ROPN1L								KLRK1
	RP1L1								KMT2A
	RP2								KRR1
	RP9P								KRT17P8
	RPGR								L3MBTL3
	RPGRIP1								LANCL1
	RPH3A								LAS1L
	RPH3AL								LATS1
	RPL11P3								LAX1
	RPL12P27								LBH
	RPL13AP6								LDHB
	RPL21P123								LDLRAP1
	RPL21P44								LEPROTL1
	RPL23AP24								LIMA1
	RPL23AP7								LIMD1
	RPL23AP82								LIPT1
	RPL23AP87								LNPEP
	RPL29P14								LPAL2
	RPL30P7								LRIG1
	RPL32P3								LRPPRC
	RPL35AP26								LRRC58
	RPL39L								LRRC8C
	RPL7P18								LSM11
	RPL7P24								LUZP1
	RPL9P33								MACF1
	RPS12P20								MAF
	RPS16P5								MAK16
	RPS23P10								MALT1
	RPS29P5								MAML2
	RPS3AP43								MAP3K4
	RPS4XP16								MAP4K1
	RPS6KA1								MATK
	RPS6KA3								MBLAC2
	RPS9								MBNL2
	RPSAP22								MCCC2
	RRAD								MCM3
	RRM2B								MDFIC
	RRM2P3								MDN1
	RRP12								MED1
	RSPH3								METTL16
	RSRP1								METTL2B
	RTN2								MFSD6
	RTN3								MGA
	RUBCNL								MGAT4A
	RUFY1								MICU3
	RUNX2								MIER3
	RXFP2								MIGA1
	RXRA								MIPEP
	RYBP								MORC2
	RYR2								MPRIP
	S100A11								MRPL19
	S100A12								MRPL50
	S100A8								MRPS30
	S100A9								MRPS31P4
	S100P								MSANTD4
	S100Z								MTERF1
	SAMD14								MTERF4
	SAMD4B								MTR
	SAMSN1								MYBL1
	SAP30								MYC
	SBF2								MYCBP2
	SBNO2								MYO6
	SCAF1								MYO9A
	SCAMP4								N4BP2
	SCARF1								NAA15
	SCN1B								NAA30
	SCN2B								NAF1
	SCN9A								NAP1L2
	SCNN1A								NAPEPLD
	SDC4								NAT10
	SDCBP								NBPF11
	SDCBP2								NBPF15
	SDHDP6								NCL
	SDR42E1P5								NDUFAF4
	SEC14L1								NEIL2
	SEC14L5								NFATC2
	SEC16A								NFX1
	SEL1L								NIPA1
	SEMA3C								NLRC3
	SEMA4A								NOC3L
	SEMA4B								NOL11
	SEMA4D								NOL6
	SEMA6B								NOLC1
	SENP3-EIF4A1								NPAT
	SERINC2								NPC1
	SERPINA1								NR1D2
	SERPINB1								NUCKS1
	SERPINB10								NUP155
	SERPINE1								NUP160
	SESN2								NUP188
	SETD1B								NUP205
	SETD5								NUP210
	SF3B2								OSBPL3
	SFRP2								OTUD4
	SFXN5								OTUD6B
	SGMS2								OTUD7B
	SH2B2								OXCT1
	SH2D3C								P2RY8
	SH3BP5L								PAFAH2
	SH3D21								PAQR3
	SH3GLB1								PAQR8
	SH3PXD2B								PARP1
	SH3RF3								PATZ1
	SHISA7								PCYOX1
	SHOC1								PDCD4
	SHROOM1								PDE12
	SIAE								PDE4DIP
	SIGLEC10								PDGFD
	SIGLEC22P								PDIK1L
	SIGLEC9								PDP2
	SIK3								PELP1
	SIPA1L1								PEX1
	SIPA1L2								PEX26
	SIRPA								PEX3
	SIRPB1								PHAX
	SIRPB2								PHC1
	SIRPD								PHF10
	SKA3								PHF6
	SKAP2								PIK3IP1
	SLC11A1								PIK3R1
	SLC12A1								PITPNC1
	SLC12A6								PJA1
	SLC12A9								PLCXD2
	SLC15A3								PLEKHA8
	SLC15A4								PLEKHF1
	SLC16A3								POGLUT1
	SLC16A5								POLR1A
	SLC19A1								POLR1B
	SLC22A1								POLR3A
	SLC22A15								POLR3D
	SLC22A16								POP1
	SLC22A18								PPAT
	SLC22A31								PPP1R16B
	SLC22A4								PPRC1
	SLC25A18								PREPL
	SLC25A29								PRF1
	SLC25A37								PRKACB
	SLC25A40								PRKCQ
	SLC25A44								PRKD3
	SLC28A3								PRKX
	SLC2A1								PRPF39
	SLC2A3								PRR5L
	SLC2A3P2								PSIP1
	SLC31A2								PTCH1
	SLC35E3								PTER
	SLC35F5								PTGDR
	SLC36A1								PTPN4
	SLC37A3								PYHIN1
	SLC38A10								PZP
	SLC38A5								QRSL1
	SLC39A4								RAB30
	SLC39A7								RAB39B
	SLC40A1								RAD52
	SLC43A2								RAD54L2
	SLC44A1								RALGAPA1
	SLC44A2								RANBP2
	SLC45A4								RAPGEF6
	SLC49A4								RASA3
	SLC5A9								RBBP9
	SLC6A4								RBM12B
	SLC6A6								RCN2
	SLC6A9								RFX7
	SLC7A11								RIC8B
	SLC7A5								RIF1
	SLC8A1								RIOX2
	SLC9A1								RNF125
	SLCO3A1								RNF144A
	SLCO4C1								RNGTT
	SLFN14								RORA
	SLIT1								RPTOR
	SLPI								RRAS2
	SLX1B								RRN3
	SMAP2								RRP15
	SMARCD3								RRP1B
	SMG5								RTKN2
	SMG7								RTL6
	SMIM1								RUFY3
	SMIM10								RUNX3
	SMIM24								S1PR1
	SMIM3								S1PR5
	SMIM5								SACS
	SMPDL3B								SAMD3
	SMURF1								SATB1
	SNAI3								SC5D
	SNRK								SDAD1
	SNRPGP10								SERINC5
	SNTB2								SFMBT1
	SNX13								SFMBT2
	SNX18								SGCB
	SNX27								SGPP1
	SNX32								SH2D2A
	SOD2								SIK2
	SORCS2								SINHCAF
	SORD2P								SIT1
	SORL1								SLAIN1
	SORT1								SLAMF1
	SOS2								SLAMF6
	SOWAHD								SLC12A2
	SOX15								SLC25A32
	SOX4								SLC25A36
	SOX6								SLC26A2
	SP1								SLC35A3
	SPAG9								SLC35D1
	SPATA1								SLC38A1
	SPATA2								SLC39A10
	SPATA20								SLC41A1
	SPATA20P1								SLC4A7
	SPATA2L								SLC5A3
	SPATA33								SLF2
	SPATA6								SLFN12L
	SPATC1								SMAD3
	SPC25								SMAD7
	SPCS2P4								SMARCAD1
	SPDYC								SMC5
	SPECC1L-ADORA2A								SMG6
	SPEN								SNX25
	SPI1								SOCS2
	SPINT1								SP4
	SPOCD1								SPATA5
	SPOPL								SPICE1
	SPRED2								SPN
	SPRY3								SPOCK2
	SPTLC1P1								SPTAN1
	SPX								SPTBN1
	SRCAP								SRFBP1
	SRPK1								SSRP1
	SRPK2								ST3GAL5
	SRXN1								ST6GAL1
	SSC4D								ST6GALNAC6
	SSH1								STAT4
	SSH2								STK39
	SSH3								STRBP
	ST3GAL2								STYX
	ST3GAL4								SYNCRIP
	ST3GAL6								SYNE2
	ST6GALNAC2								SYTL2
	ST6GALNAC3								TAF1A
	ST7								TAF3
	STARD5								TASOR2
	STAT3								TBC1D19
	STAT5B								TBC1D32
	STBD1								TBX21
	STEAP3								TCOF1
	STEAP4								TCTN3
	STIM1								TGFBR3
	STK10								THOC3
	STK19								THUMPD1
	STK35								TIMM10B
	STK4								TMEM106B
	STMN1P1								TMEM117
	STON2								TMEM135
	STPG4								TMEM156
	STS								TMEM161B
	STX16								TMEM168
	STX16-NPEPL1								TMEM181
	STX3								TMEM19
	STX7								TMEM245
	STXBP3								TMEM263
	STXBP5								TMEM267
	SUCLG2P2								TMPO
	SULF2								TMTC3
	SULT1A1								TNFRSF10A
	SULT1A2								TNIK
	SULT1A3								TNRC6C
	SULT1B1								TOMM20P2
	SUMO1P1								TOMM70
	SUMO1P3								TOX
	SUMO2P19								TP53RK
	SUOX								TPM3P9
	SUPT4H1								TPP2
	SUPT6H								TPRG1
	SUSD6								TRAF3IP1
	SVIL								TRAJ10
	SVIL2P								TRAJ12
	SYAP1								TRAJ13
	SYCP2								TRAJ16
	SYK								TRAJ20
	SYN1								TRAJ21
	SYN2								TRAJ26
	SYNE1								TRAJ28
	SYNM								TRAJ30
	TACSTD2								TRAJ34
	TADA2B								TRAJ38
	TANC2								TRAJ39
	TAOK2								TRAJ42
	TAPBP								TRAJ49
	TARM1								TRAJ5
	TAS2R40								TRAJ53
	TAS2R60								TRAJ6
	TBC1D1								TRAJ9
	TBC1D10B								TRAT1
	TBC1D14								TRAV1-2
	TBC1D2B								TRAV12-1
	TBC1D30								TRAV12-2
	TBC1D3L								TRAV12-3
	TBKBP1								TRAV13-1
	TBL1X								TRAV13-2
	TBXAS1								TRAV14DV4
	TCEAL9								TRAV16
	TCF7L1								TRAV17
	TCN1								TRAV19
	TCP11L2								TRAV2
	TDRD9								TRAV21
	TDRP								TRAV25
	TECPR2								TRAV27
	TEDDM1								TRAV29DV5
	TENT5C								TRAV35
	TET3								TRAV5
	TEX2								TRAV8-2
	TEX22								TRAV8-3
	TEX29								TRAV8-6
	TEX9								TRBJ1-1
	TFEB								TRBJ1-3
	TFRC								TRBJ1-5
	TGFA								TRBV29-1
	TGFB1I1								TRBV4-1
	TGM2								TRBV4-2
	THBD								TRBV6-1
	THBS1								TRBV6-5
	THEMIS2								TRDC
	THOC5								TRGC1
	THRB								TRGC2
	TIAM2								TRGV10
	TIMP2								TRGV2
	TIMP3								TRGV3
	TIRAP								TRGV7
	TJP2								TRGV9
	TK2								TRIB2
	TLCD2								TRIM32
	TLE3								TRIM44
	TLN1								TRIM68
	TLN2								TRMT13
	TLR1								TRMT2B
	TLR10								TRPC1
	TLR2								TRRAP
	TLR4								TSEN54
	TLR5								TSHZ1
	TLR6								TSPYL1
	TLR8								TSPYL2
	TLR9								TSR1
	TM6SF1								TSTD2
	TMBIM4								TTC21B
	TMC4								TTC3
	TMC5								TTC37
	TMCC3								TTC9
	TMED8								TULP4
	TMEM121B								TUT4
	TMEM127								TWNK
	TMEM132D								TXK
	TMEM154								TXLNG
	TMEM158								TYW3
	TMEM164								UFL1
	TMEM17								UHMK1
	TMEM176A								URB2
	TMEM183B								USP11
	TMEM184B								USP24
	TMEM185B								USP28
	TMEM262								USP53
	TMEM273								USPL1
	TMEM38A								UTRN
	TMEM43								VDAC2P2
	TMEM44								VPS13A
	TMEM45B								VPS13C
	TMEM65								WDCP
	TMEM88								WDR3
	TMEM91								WDR36
	TMIGD3								WWP1
	TMPPE								XPO4
	TMPRSS9								YAE1
	TMSB4Y								YES1
	TMTC1								YLPM1
	TMX4								YPEL1
	TNFAIP2								ZAP70
	TNFRSF10B								ZBTB10
	TNFRSF10C								ZBTB21
	TNFRSF12A								ZBTB33
	TNFRSF1A								ZBTB38
	TNFRSF1B								ZBTB39
	TNFRSF9								ZBTB4
	TNFSF12-TNFSF13								ZBTB40
	TNFSF14								ZBTB41
	TNFSF4								ZBTB5
	TNNC2								ZBTB6
	TNNI2								ZDHHC21
	TNNT3								ZFP1
	TNPO3								ZFP3
	TNRC18								ZFP62
	TNRC6B								ZFP90
	TNXB								ZKSCAN2
	TOB1								ZKSCAN8
	TOM1								ZMAT1
	TP53I11								ZMYM1
	TP53I3								ZMYM3
	TP53INP1								ZMYND11
	TP53INP2								ZNF121
	TPCN2								ZNF132
	TPK1								ZNF134
	TPM4								ZNF136
	TPRKBP2								ZNF138
	TPST1								ZNF14
	TPTEP2								ZNF141
	TPTEP2-CSNK1E								ZNF146
	TRAPPC3L								ZNF160
	TREM1								ZNF17
	TREML2								ZNF181
	TREML3P								ZNF197
	TREML4								ZNF2
	TRIB1								ZNF22
	TRIM27								ZNF226
	TRIM39								ZNF232
	TRIM7								ZNF25
	TRIM9								ZNF253
	TRIOBP								ZNF260
	TRIQK								ZNF264
	TRPC2								ZNF275
	TRPC6								ZNF280B
	TRPM2								ZNF280C
	TRPM6								ZNF302
	TRPS1								ZNF304
	TRPV5								ZNF318
	TSC22D1								ZNF354C
	TSC22D3								ZNF395
	TSEN34								ZNF41
	TSHZ3								ZNF416
	TSPAN14								ZNF420
	TSPAN16								ZNF43
	TSPAN2								ZNF431
[truncated: 2,218 more rows]
