# Supplementary material for: Exploration of blood−derived coding and non-coding RNA diagnostic immunological panels for COVID-19 through a co-expressed-based machine learning procedure
Source: Front Immunol. 2022 Nov 3;13:1001070. doi: 10.3389/fimmu.2022.1001070 (PMC9670818; doi:10.3389/fimmu.2022.1001070)
Supplement: Supplementary Table 8 — The results of module preservation analysis for the analysis of severe vs. non-severe COVID-19 subjects. [file Table_8.xlsx]

## Sheet: Statics_Covid_Results
Modules	medianRank.pres	Zsummary.pres
brown	8	31
yellow	6	42
black	4	51
gold	11	29
turquoise	11	21
blue	10	29
pink	9	12
greenyellow	6	21
green	5	63
tan	3	22
salmon	2	37
purple	1	42
