# Supplementary material for: Exploration of blood−derived coding and non-coding RNA diagnostic immunological panels for COVID-19 through a co-expressed-based machine learning procedure
Source: Front Immunol. 2022 Nov 3;13:1001070. doi: 10.3389/fimmu.2022.1001070 (PMC9670818; doi:10.3389/fimmu.2022.1001070)
Supplement: Supplementary Table 9 — List of differentially expressed genes between severe and non- severe COVID-19. [file Table_9.xlsx]

## Sheet: Sheet1
DEGs	log2FoldChange
TMSB4XP6	-10.7105
CIDEB	-2.87597
RPL39P3	-8.31466
OR52A1	12.5658
MTND5P24	10.5325
FOXD4L5	6.42853
CHST3	7.08047
VWC2	7.11637
DNM1P51	6.73774
OR2S1P	10.5213
MTCYBP11	11.178
HOXB13	5.21824
MTND4P22	9.36159
OR10G4	10.0586
PIGY	-5.73672
RPL23AP37	8.7628
PSMC1P5	-5.67377
PBOV1	6.34486
MTND6P11	10.2164
OR2AT4	8.56625
IGFL3	8.67289
REXO1L1P	5.75126
OR6U2P	9.09246
OR5A1	8.39463
MTCO2P5	9.40759
OR2AP1	8.9011
OR1D2	8.24348
TPM4P1	7.14051
MAB21L4	5.43176
OR6M1	8.65388
GAN	7.99407
USP9YP21	8.65345
OR7E25P	7.96765
CSPG4P11	7.86534
OR10G3	7.73356
FCF1P2	-4.63089
PTPN5	6.16526
GAD2	6.50196
MEOX2	7.38149
MTCO3P5	6.55877
FAM201B	9.28749
PMP2	5.5515
ANKRD20A8P	5.43754
OR9H1P	7.5489
OR2T12	7.62733
ATP5PBP1	7.44513
ABCG8	7.78909
PIGFP2	7.56467
RPS27AP13	7.97448
PCDH10	6.0132
RPL17-C18orf32	-2.52058
HYI	-2.94165
NPAP1P4	7.36373
PABPC1L2A	5.38284
OR7A5	7.306
RPL7P49	7.31605
HSPE1P13	7.1805
NLRP10	7.19442
RPL35P3	7.07032
NDUFA3P2	7.09178
RHOXF2B	8.89374
TRAJ51	7.16378
MARK2P17	7.549
NF1P8	7.73048
YBX1P3	7.11998
CBX3P3	7.25738
RBM17P1	6.17501
SNX18P12	5.91237
PHBP2	8.38682
DUX4	6.63511
OR8D1	7.11437
OR2AG1	7.14098
ZMYND19P1	7.06878
KLF4P1	7.13944
NANOGP5	7.06312
CLEC19A	7.00812
FABP7P1	7.05444
OR55B1P	7.05612
OR6B1	6.99238
SSX1	6.11912
POLR3DP1	6.94281
FTH1P24	6.91532
CTHRC1P1	7.17694
OR4E1	7.23009
OR1C1	6.8852
SNX18P1Y	6.8282
RPS3P7	6.88453
MTND3P9	6.75669
CACYBPP1	6.75151
MTCO1P1	8.52867
OR11G2	6.90751
RPL23AP70	6.68964
HSPA8P18	6.92113
CICP6	4.94261
GFRAL	4.52049
RPEP3	6.58611
ZNF33BP1	6.60449
GJA1P1	6.96392
ATP6V1G1P4	6.66338
TAS2R3	5.50195
OR6D1P	5.5956
SNX18P13	5.83178
FEZF2	8.97374
HSPA8P19	6.61232
NAT8L	8.6244
MTND4P11	6.56194
PRR9	7.9192
OR51M1	6.76518
METTL21C	6.48092
THEGL	7.15567
BTF3P12	5.69529
ANKRD26P4	6.29516
ABT1P1	6.40019
OR5AN1	7.40021
NKX6-2	6.7543
SLC25A39P1	5.68593
PCDHGB9P	6.47888
OR5AU1	5.93722
KLF7P1	5.51126
CYP2C19	5.94299
TRAJ25	5.7276
DEFA1	-11.6687
MTND1P9	5.9797
SATL1	5.71632
NPAP1P3	4.95404
CROCCP4	4.92739
KDELC1P1	7.02193
TRAJ46	5.58368
NIP7P3	5.75396
ACP4	5.55697
FAM204BP	5.68292
POU4F2	8.26835
RPS3AP32	5.52845
SNRPGP5	5.68211
TRAJ55	6.05948
FAM83B	5.5368
DERPC	-3.51303
AIG1P1	5.70069
FAM110D	5.46432
SNRPCP19	5.99093
EDDM3CP	6.00875
RPEP4	5.83839
PTP4A1P3	6.22782
MTND1P8	5.92355
CCNJP2	5.59676
OR52N5	5.91851
OR6C4	5.86471
KRT8P34	5.7269
OR7E13P	5.97086
ELOCP31	5.84662
OR2L3	6.07165
RPL6P8	5.98947
RHOXF2	6.8206
RPS26P21	6.17709
ZNF587P1	5.95655
PDLIM1P1	5.81266
ATG12P2	5.88629
OR56A4	5.92172
SNX18P25	7.53059
EIF2S2P5	5.64791
RPL12P11	5.74964
PPIHP1	5.58811
PPP1R1AP1	5.99903
PDHA1P1	5.59525
RPL7P46	5.48924
SMARCE1P1	5.63868
SOST	5.85787
KRT8P48	5.89157
NOS2P1	5.94977
OR2L5	5.77127
HSPE1P26	5.57789
TAS2R13	5.44543
HMGB1P7	5.85628
RPL7L1P12	5.88921
CBX5P1	4.81956
RPSAP21	6.16561
CDY4P	6.79099
ATP6V0E1P1	6.10482
TRAJ19	4.67414
FAM90A24P	7.14081
SLC25A6P3	5.82723
RBM17P4	5.8307
SLC44A3-AS1	5.99536
TRAJ14	6.14676
TSPYL6	5.72034
SLC5A4	5.98527
YRDCP2	5.69491
HMGB1P23	5.80246
RPS10P18	5.80303
CNPY1	5.24132
USP17L11	9.92918
RBPMSLP	4.8628
EGLN3P1	5.49061
GJA6P	5.60418
POU5F1P5	4.92167
VENTXP6	5.64418
MRPL57P3	5.56003
SRP14P3	6.09052
RPL7P25	5.94646
MRPS6P2	5.67619
MUC5AC	6.76708
APCDD1L	5.97551
TRGJP	4.81428
OR5B2	5.04201
HMGB3P14	4.78816
RBBP8NL	6.04249
RPL12P29	4.71511
PRDM9	4.7675
RPS10P14	4.63424
TNFRSF6B	5.70136
TPMTP2	5.04666
RP1	5.64777
SNRPEP9	5.42915
RPS20P15	5.20305
ARF1P2	4.86561
SUMO2P8	4.5357
ITM2BP1	4.77115
OR6L2P	4.88002
COX7BP2	5.211
OSTCP8	5.04527
FAM205A	5.7828
FOXI2	4.98923
ZNF75BP	4.89185
GABRG2	4.82238
IGFBPL1	6.04968
IGKJ2	3.97313
BANF1P4	4.98215
NDUFC2-KCTD14	3.18839
QRSL1P3	4.69899
USP17L6P	9.06877
GPR151	5.56532
AHCYP5	5.10641
C9orf50	4.58509
DDI1	5.19184
LRP2	5.31616
VDAC1P11	4.34559
OR5BA1P	4.32607
MTND2P26	5.16864
NWD2	8.56493
TRIM60P18	-3.47426
PLK5	5.70656
KRT18P15	4.52982
RANP3	4.32036
KRT8P15	4.61914
IGKV1D-39	-3.96746
KIF4CP	4.21589
SCN1A	4.47585
PPIAL4C	5.03066
PRR13P1	4.17856
RPL21P8	4.33358
NEDD8-MDP1	-2.44909
GRID1	5.37204
PPIAP37	4.17707
RPL7P11	4.47451
HSPA8P3	4.09949
NXPH3	4.41982
RPL7P7	4.47943
FTH1P25	4.1896
IGKV2-40	-3.7655
CICP18	-3.41969
FAM90A12P	8.52147
ADGRG4	3.60614
RPS7P15	4.389
RPS3AP12	4.06683
BNIP3P42	3.99987
VPS26AP1	4.39052
AKR1C6P	4.1086
SLC25A3P2	3.94557
COPS8P2	4.46913
RPS2P28	4.17622
TCF21	3.70423
TENM4	4.43096
ANGPTL7	3.71735
MUC22	8.45578
FZD10	3.5316
TRIM64B	4.43602
MXRA5	5.97492
OMD	3.93783
B3GALNT1P1	3.74383
ANGPTL2	3.84648
SMIM18	3.92141
USP17L9P	9.08243
RPL6P24	3.75419
HCN4	5.78949
BMP2KL	3.71648
CCT4P2	3.90061
SF3A3P2	3.65912
C4orf54	8.09902
HMGN1P15	3.92439
PRELID1P3	3.78279
GAPDHP47	3.75368
KCNA6	6.59575
TRGJ2	3.58791
GOLGA8Q	3.15553
NPM1P14	3.64064
KANK4	3.60112
RPL31P58	3.7809
LARP4P	3.99501
SF3A3P1	3.68253
REXO1L6P	8.65161
GAPDHP46	3.44357
EIF4A1P8	3.40053
RPS23P6	3.90235
HMGB3P20	3.32787
NUDT19P5	3.59561
CDC42P1	3.44416
PPIAP9	-2.69834
FOXD4L3	5.03499
OR52U1P	3.52118
INO80B-WBP1	-4.47155
CCNB2P1	3.29666
CACNG1	3.32931
KCNJ9	3.59276
RPS3AP29	3.43836
OR52N1	3.52454
UBL5P2	3.33805
MTND2P32	3.57688
RPL35AP32	3.15706
TRGJ1	3.41487
DDX55P1	3.26489
C5orf47	2.13756
NDUFA3P1	3.05282
RNASEK-C17orf49	2.33488
GCNT1P1	3.44536
FREM3	3.30048
GNRHR2P1	3.46017
MTND4LP12	3.34714
RNF138P1	3.22605
TPT1P12	3.45818
PPIAP30	3.5046
CDC42EP3P1	3.44162
PVRIG2P	-4.20498
MYH4	7.9929
MUCL1	3.21934
HNRNPA1P62	3.17188
IGLJ1	-3.19009
CRISP3	-2.56522
TAF9BP2	3.17867
UBE2D3P2	3.07432
DPRXP3	2.99383
ALOX12P1	3.0808
IGLC1	-2.29876
BNIP3P40	2.88931
SLC35G6	2.79936
MUC3A	3.77004
ATP6V0CP1	3.00935
RPL23AP67	2.93872
MTND6P18	2.94974
BMP5	2.9943
GAPDHP51	3.18701
CYP4F30P	3.25244
RPS2P41	3.03778
OR2L2	2.78648
TRPC5	2.89633
RPL13P4	3.12647
RPS3AP2	2.99791
OR7E46P	3.08424
DKK4	2.98351
NANOGP4	2.95757
ARGFX	2.64121
RPL23AP58	2.88652
RPL7L1P9	3.05228
RPL26P35	2.85127
RPL23AP86	2.60916
MTND3P23	2.94526
TRIM6-TRIM34	4.95868
RPL21P136	2.92155
BMP10	3.01504
RDM1P3	2.46774
COX6B1P5	2.6076
HIGD1AP16	2.86658
CCDC27	3.30846
RPL12P18	2.92267
GCNT1P3	2.91267
MROH3P	2.8489
HMGN1P28	2.79321
OR1X5P	2.92427
NDUFAB1P1	2.67033
OFD1P17	2.6799
ZIC3	2.66782
HTATSF1P2	2.34314
MC5R	2.69298
UBE2V2P3	2.50313
GTF3AP2	2.69137
RPL34P21	2.64089
EEF1A1P32	2.51953
SLC25A14P1	2.4293
CCDC89	2.59315
SEMA5B	2.6789
POLR2KP1	2.64791
MRPS33P2	2.81987
IGKV1OR10-1	-2.75115
UQCRBP1	2.50972
RPS10P16	2.27037
MRPS10P1	2.5488
KCNJ13	2.51066
SCOCP1	2.23771
CCNL2P1	2.61346
RPL23AP92	2.37863
FKBP1AP1	2.4775
HMGB1P19	2.3001
MTCYBP3	2.62439
PCBP2P1	2.48233
WBP1LP1	2.99994
COX7A2P1	2.53682
RPL26P9	2.66903
LAMTOR3P2	2.16136
DDX18P5	2.85148
RPL23AP55	2.73994
RPS14P4	2.74494
POLHP1	2.42226
TYRO3P	2.48056
KRT8P29	2.60952
SMCO3	2.21907
DUTP1	2.3577
TIMM9P2	2.52496
RPS27AP7	2.5376
YWHAQP7	2.29098
GAPDHP39	2.30334
DUXB	2.34417
HSFY3P	2.17528
LDHAL6FP	2.26547
CDC14C	2.60566
HMGN1P10	2.3881
TACR1	2.2071
FNTAP2	2.42443
FDPSP4	2.16233
CAP2P1	2.25406
HNRNPA1P68	2.16467
TDGF1P6	2.36892
TDGF1P5	2.09617
AADACL3	2.20842
MTND1P11	2.08739
ANKRD34C	2.21615
PABPC1P1	2.08272
OR52T1P	2.35239
RPL13AP19	2.01037
RPS12P27	2.16196
KCTD4	2.38248
MTCO1P28	2.37634
GAPDHP72	2.00299
HYDIN2	2.34934
MYO5BP2	3.73468
KRT18P61	2.40725
OR2I1P	2.48831
RPL23AP11	2.23467
STX8P1	2.17901
SNRPGP18	2.29324
OR10AC1	2.33929
RPS29P21	2.2286
PNPT1P1	2.30233
HNRNPA1P76	2.18193
OR3A3	2.36323
TAS2R50	2.16404
TRAJ54	2.23839
TRAJ50	2.07787
OR14L1P	2.08526
OR52P2P	2.2877
CTAGE8	2.28201
PES1P2	2.202
CYCSP38	2.13071
SETP3	2.05752
FOXE1	2.10677
HUS1B	2.10552
HNRNPA1P5	2.30764
APOB	2.14346
TBC1D3E	6.72325
TBX10	2.33135
SHLD2P2	2.0998
WDR87	2.0939
NDUFAF4P4	2.218
GLRX3P2	2.15777
MRPL37P1	2.20804
MRPL35P3	2.10537
FAM90A25P	2.32641
PRKAR1AP1	2.18686
RPL12P44	2.00867
NTN3	2.30647
SLC25A2	2.10596
RAB5CP1	2.33494
DPY19L1P2	2.38
IGHV3-6	2.20457
POU5F1P4	2.00109
ARL4AP1	2.08969
KCNV2	2.01548
RSC1A1	-3.69402
DPPA2P1	2.69138
DCANP1	2.36841
DUX4L25	8.31328
TRIL	2.13588
OR52B6	2.04792
SNRPCP4	2.02805
SLC2A3P1	2.54617
YRDCP1	2.0196
KLHDC7A	2.42432
RPL21P16	2.8258
MTCO1P40	2.43394
UTP14C	-2.93478
PEBP1P3	-2.59999
ADAM1A	4.01006
RFPL4A	2.4167
IGHV1OR16-3	-3.11359
RPL23AP47	-2.09983
KRT38	2.17879
