# Supplementary material for: Exploration of blood−derived coding and non-coding RNA diagnostic immunological panels for COVID-19 through a co-expressed-based machine learning procedure
Source: Front Immunol. 2022 Nov 3;13:1001070. doi: 10.3389/fimmu.2022.1001070 (PMC9670818; doi:10.3389/fimmu.2022.1001070)
Supplement: Supplementary Table 10 — Common genes between co-expressed genes in Smodules and DEGs (DE_Smodules) (severe and non-severe modules). [file Table_10.xlsx]

## Sheet: Sheet1
brown	yellow	black
AADACL3	ADAMTSL3	ALDH1L2
ABCB5	AGXT	AURKB
ABCG8	APBB2	B4GALT2
ABHD17AP1	ARFGEF3	CCNE1
ABRA	ASPA	CDC45
ACP4	B4GALNT2	CLSPN
ACTG1P15	C12orf50	CNKSR1
ACTG2	CALHM5	DERL3
ADAM33	CFAP54	EXO1
ADAMTS7P3	COL7A1	FAM111B
ADAMTS9	CREB3L1	FCRL5
ADGRG4	EFCAB12	FER1L4
AK3P5	ERVW-1	HID1
AK4P4	FGF13	IFI27L1
AK7	FRK	IGHV1-3
AKR1C5P	GABRP	IGHV3-49
AKR1C6P	GALR1	IGKV1-9
AKR1D1	GTF2IP13	IGKV1D-39
ALOX12P1	HCAR1	IGLC1
ANGPTL2	HNRNPA1P54	IGLV3-27
ANGPTL7	HNRNPA3P15	KCNN3
ANKRD18CP	IFNW1	PHGDH
ANKRD20A8P	INTU	PKMYT1
ANKRD26P4	KCNJ6	POU2AF1
ANKRD30B	KCNMA1	PRC1
ANKRD34C	KLKP1	PYCR1
ANKRD53	LILRB5	RAD54L
APCDD1L	MAB21L3	SLCO4A1
APOD	MFSD14C	SMTN
ARF1P2	MIPOL1	SPAG5
ARHGAP27P2	MYLK3	TEDC2
ARL4AP1	MYO10	TROAP
ARL4AP4	OR10AE3P	UBE2C
ARPC3P1	OR2AT4	UCHL1
ASCL5	OR52W1	XRCC2
ATF4P3	OR5A1
ATG12P2	RAB3B
ATP1B1P1	RASEF
ATP5PBP1	RASSF9
ATP6V0E1P1	RNF223
ATP6V1G1P4	SCGB3A2
ATP8A2P3	SLC2A14
B3GALNT1P1	SOX2
B3GNT6	TATDN1P1
BAAT	TFPI
BAGE2	TTC7B
BANF1P1	USP6
BANF1P4	WTIP
BCRP2	XKR4
BMP10	ZBTB8B
BMP2KL	ZNF471
BNIP3P10
BNIP3P16
BNIP3P24
BNIP3P25
BNIP3P27
BNIP3P37
BNIP3P42
BNIP3P5
BOLA2P2
BRCC3P1
BRD7P4
BTBD10P2
BTF3P12
C1GALT1P1
C1orf146
C1orf189
C1orf210
C1QTNF9
C21orf62
C3orf49
C6orf141
C9orf50
CA5A
CACNG1
CACNG3
CACYBPP1
CAMK2A
CAP2P1
CASQ2
CBX3P3
CBX5P1
CBY3
CCDC160
CCDC27
CCDC89
CCNB2P1
CCNJP2
CCNL2P1
CDC14C
CDC27P1
CDC42EP3P1
CDC42P1
CDC42P5
CDCA4P1
CDH15
CDY4P
CENPCP1
CHRNG
CHST3
CICP6
CLDN3
CLDN4
CLEC19A
CLK3P2
CNGB3
CNPY1
COPS8P2
COQ10BP2
COX6B1P5
COX6CP14
COX7A2P1
COX7BP2
CRYBA1
CTAGE8
CTHRC1
CTHRC1P1
CX3CL1
CYCSP38
CYCSP52
CYP2A6
CYP2B7P
CYP2C19
CYP2G1P
DCAF13P3
DCLK3
DDI1
DDX18P5
DDX3P1
DDX55P1
DEFB131B
DKK4
DMRT1
DNM1P51
DPPA2P1
DPRXP3
DPY19L1P2
DUTP1
DUX4
DUXB
ECM2
EDDM3CP
EEF1A1P25
EEF1A1P32
EEF1A2
EEF1B2P1
EEF1B2P7
EGLN3P1
EIF2S2P5
EIF4A1P8
EIF4A2P2
EIF4BP5
EIF4BP6
EIF4EBP1P1
ELFN1
ELOCP31
ELOCP33
ENPP1
ENPP7P1
ENPP7P10
ENPP7P12
ENTPD3
EPX
ERN2
ERVFRD-1
ERVFRD-3
ETF1P2
EXOC3L2
FABP7P1
FAM110D
FAM133DP
FAM180B
FAM192BP
FAM201B
FAM204BP
FAM27B
FAM32BP
FAM83B
FAM83C
FAM90A25P
FAM96AP2
FAT1
FCF1P1
FCF1P5
FCF1P7
FDPSP4
FDX1P1
FEZF2
FGF5
FKBP1AP1
FKBP6
FNTAP2
FOXE1
FREM3
FTH1P1
FTH1P16
FTH1P24
FTH1P25
FTH1P3
FTLP6
FZD10
GABRG2
GABRR3
GAD2
GAGE1
GAN
GAPDHP2
GAPDHP39
GAPDHP42
GAPDHP46
GAPDHP47
GAPDHP51
GAPDHP61
GAPDHP72
GCNT1P1
GCNT1P3
GDF5
GGN
GJA1P1
GJC3
GLRX3P2
GNRHR2P1
GOLGA6L22
GOLGA8Q
GPR151
GPR152
GPR182
GPR22
GPR45
GPR52
GPR79
GRID1
GRIP2
GSTT4
GUCY1A2
GYPA
GYPB
HBZ
HCRTR1
HHIP
HIGD1AP16
HIGD1C
HIPK4
HMGB1P10
HMGB1P19
HMGB1P23
HMGB3P14
HMGB3P20
HMGB3P4
HMGB3P9
HMGN1P10
HMGN1P28
HMGN2P28
HNRNPA1P14
HNRNPA1P34
HNRNPA1P5
HNRNPA1P53
HNRNPA1P62
HNRNPA1P68
HNRNPA1P76
HNRNPA3P7
HOXB13
HSD11B2
HSFY3P
HSPA8P14
HSPA8P18
HSPA8P19
HSPA8P3
HSPD1P11
HSPE1P11
HSPE1P13
HSPE1P26
HSPE1P27
HTATSF1P2
HUS1B
HYDIN2
IGFBPL1
IGHV1OR15-1
IGKJ2
IGKV1D-27
IMPDH1P8
INSL4
INSRR
IRS3P
ITM2BP1
JPH3
KANK4
KCNA6
KCNC1
KCNJ13
KCNJ9
KCNK17
KCNV2
KCTD4
KDELC1P1
KIF4CP
KLF4P1
KLF7P1
KRT18P15
KRT18P61
KRT18P7
KRT8P15
KRT8P29
KRT8P34
KRT8P39
KRT8P48
KRT8P50
LAGE3P1
LAMTOR3P2
LARP4P
LHFPL4
LINGO4
LKAAEAR1
LRP2
LRRC37A11P
LRRC37A5P
LRRN4
LY6K
LYARP1
MAB21L2
MAB21L4
MANSC4
MAP1LC3C
MAPK6P3
MARK2P4
MC5R
MCUR1P1
MED15P9
MFAP1P1
MFAP4
MFSD1P1
MICOS10P2
MKRN5P
MROH3P
MRPL35P3
MRPL37P1
MRPL57P3
MRPS33P2
MRPS6P2
MS4A15
MTCO1P28
MTCO3P12
MTCO3P29
MTCYBP11
MTCYBP3
MTHFD1P1
MTND1P11
MTND1P9
MTND2P26
MTND2P32
MTND3P10
MTND3P12
MTND3P23
MTND3P9
MTND4LP12
MTND4LP14
MTND4P11
MTND4P15
MTND4P22
MTND5P2
MTND5P24
MTND6P18
MTND6P5
MTRNR2L7
MUC3A
MUC5AC
MUCL1
MYO5BP2
NANOGP1
NANOGP4
NANOGP5
NAT16
NCOA4P3
NDUFA3P2
NDUFAB1P1
NDUFAF4P4
NDUFB4P1
NDUFB4P6
NDUFC2-KCTD14
NF1P8
NIFKP4
NIP7P3
NLRP10
NOS2P1
NPAP1P3
NPAP1P4
NPM1P14
NPM1P33
NSRP1P1
NTN3
NUDT19P5
NUP210L
NUPR2
NXPH3
OFD1P17
OMD
OR10AC1
OR10G3
OR11G2
OR13I1P
OR14L1P
OR1D2
OR1X1P
OR1X5P
OR2AG1
OR2I1P
OR2L2
OR2L5
OR2T12
OR2T33
OR3A3
OR4D1
OR4E1
OR51M1
OR52A1
OR52B5P
OR52B6
OR52N1
OR52N5
OR52P2P
OR52T1P
OR52U1P
OR52V1P
OR55B1P
OR56A4
OR56B1
OR5AN1
OR5AU1
OR5B2
OR5BA1P
OR6B1
OR6C4
OR6D1P
OR6L2P
OR6M1
OR6U2P
OR7A5
OR7E14P
OR7E25P
OR7E46P
OR8B5P
OR8D1
OR9H1P
OR9Q1
OSTCP8
OTOAP1
OTUD4P1
OXT
PABPC1L2A
PAMR1
PBOV1
PCBP2P1
PCDH10
PCDHAC1
PCDHGB9P
PCNPP5
PDCL3P5
PDHA1P1
PDLIM1P1
PEBP1P3
PES1P2
PFN4
PGAM1P11
PGAM1P5
PGAM1P6
PGAM1P7
PGAM4
PHACTR2P1
PHBP2
PIGFP2
PLA2G4E
PLAC8L1
PLET1
PLK5
PLN
PNMA8A
PNPT1P1
POLHP1
POLR2KP1
POLR3DP1
POM121L14P
POM121L6P
POU5F1P4
POU5F1P5
POU5F1P6
PPIAL4C
PPIAP30
PPIAP37
PPIAP42
PPIAP72
PPIHP1
PPP1R1AP1
PRAP1
PRDM9
PRDX2P3
PRELID1P3
PRKAR1AP1
PRR13P1
PRR15L
PRR9
PRSS12
PTBP1P
PTP4A1P3
PTPN2P1
PTPN5
QRSL1P3
R3HDML
RAB26
RAB40A
RAB5CP1
RAMP3
RANP3
RARRES1
RASL10B
RBBP4P1
RBM17P1
RBM17P4
RBPMSLP
RCC2P6
RCOR2
RDM1P3
REC114
RELN
REXO1L1P
RHOXF2
RHOXF2B
RIMKLBP1
RLIMP1
RNASEK-C17orf49
RNF138P1
RNF17
ROBO2
ROR1
RP1
RPEP3
RPEP4
RPL10P12
RPL12P11
RPL12P15
RPL12P18
RPL12P44
RPL13AP19
RPL13P4
RPL21P10
RPL21P136
RPL21P8
RPL22P3
RPL23AP11
RPL23AP18
RPL23AP23
RPL23AP30
RPL23AP55
RPL23AP58
RPL23AP67
RPL23AP70
RPL23AP92
RPL26P27
RPL26P30
RPL26P35
RPL26P9
RPL29P12
RPL30P2
RPL31P52
RPL31P58
RPL34P21
RPL34P22
RPL35AP32
RPL35P3
RPL36AP15
RPL3P1
RPL3P7
RPL5P11
RPL5P34
RPL6P24
RPL7AP15
RPL7AP2
RPL7AP60
RPL7AP65
RPL7L1P12
RPL7L1P3
RPL7L1P9
RPL7P11
RPL7P17
RPL7P21
RPL7P46
RPL7P49
RPL7P52
RPL7P7
RPL9P32
RPS10P14
RPS10P18
RPS12P27
RPS12P31
RPS14P4
RPS15AP16
RPS15AP29
RPS15AP30
RPS15AP6
RPS20P15
RPS20P33
RPS20P4
RPS23P6
RPS26P21
RPS26P39
RPS27AP7
RPS29P16
RPS2P28
RPS2P41
RPS2P44
RPS3AP12
RPS3AP2
RPS3AP29
RPS3AP32
RPS3P6
RPS3P7
RPS4XP1
RPS4XP14
RPS4XP17
RPS4XP2
RPS5P2
RPS6P16
RPS7P15
RPS7P3
RPSAP16
RPSAP21
RPSAP6
RRH
RXFP4
RYKP1
SATL1
SAXO1
SCN1A
SCN7A
SCOCP1
SCX
SDCBPP1
SDS
SEMA3D
SEMA5B
SERBP1P3
SERPINA11
SETP3
SF3A3P1
SF3A3P2
SFR1P1
SH3GL1P2
SHC1P2
SHLD2P2
SLC16A12
SLC22A3
SLC25A14P1
SLC25A2
SLC25A39P1
SLC25A3P2
SLC25A52
SLC25A6P3
SLC2A3P1
SLC2A3P4
SLC2A4
SLC30A10
SLC34A3
SLC35G6
SLC44A3-AS1
SLC5A4
SLITRK2
SMARCE1P1
SMARCE1P6
SMCO3
SMIM17
SMIM18
SNRPCP19
SNRPCP4
SNRPEP9
SNRPGP18
SNRPGP4
SNRPGP5
SNX18P13
SNX18P1Y
SNX25P1
SOCS5P4
SOST
SOX10
SOX11
SRL
SRP14P3
SRP72P2
SRRM1P3
SSX1
ST13P15
ST6GALNAC4P1
STC1
STX19
STX8P1
SUGT1P1
SUMO2P8
SUPT16HP1
SYPL1P2
TACR1
TAF9BP2
TAS2R13
TAS2R15P
TAS2R39
TAS2R50
TATDN2P1
TBCAP3
TCF21
TDGF1P5
TDGF1P6
TDRD15
TENM4
TEX13C
TGIF2P1
TGM3
THAP12P9
THEGL
TIMM9P2
TLK2P2
TMEM132B
TMEM200B
TMEM231P1
TMEM232
TMPRSS11CP
TMPRSS12
TMSB4XP8
TNFRSF6B
TNPO1P1
TOX4P1
TPM3P7
TPM4P1
TPMTP2
TPT1P10
TPT1P12
TRAJ14
TRAJ19
TRAJ2
TRAJ25
TRAJ29
TRAJ46
TRAJ50
TRAJ51
TRAJ54
TRAJ55
TRBJ2-5
TRBJ2-6
TRDJ4
TRGJ1
TRGJ2
TRGJP
TRGV6
TRIL
TRPC5
TSEN15P2
TSPYL6
TUBB4BP2
TUBG1P
TYRO3P
UBE2CP1
UBE2D3P2
UBE2L4
UBE2V2P3
UBL5P2
UHRF2P1
UNGP1
USF1P1
USH1G
USP9YP21
VANGL2
VDAC1P11
VENTXP6
VPS26AP1
VRTN
VWC2
WBP1LP1
WDR87
YBX1P3
YRDCP1
YRDCP2
YWHAQP6
ZIC3
ZMYND19P1
ZNF101P2
ZNF259P1
ZNF33BP1
ZNF415P1
ZNF587P1
ZNF602P
ZNF723
ZNF736P9Y
ZNF750
ZNF878
ZNRF2P1
