# Supplementary material for: Exploration of blood−derived coding and non-coding RNA diagnostic immunological panels for COVID-19 through a co-expressed-based machine learning procedure
Source: Front Immunol. 2022 Nov 3;13:1001070. doi: 10.3389/fimmu.2022.1001070 (PMC9670818; doi:10.3389/fimmu.2022.1001070)
Supplement: Supplementary Table 11 — List of differentially expressed miRNA between severe and non-severe subjects. [file Table_11.xlsx]

## Sheet: Sheet1
DE_miRNA	Log2FC
miR-199b-5p	2.04
miR-21-3p	1.44
miR-21-5p	1.34
miR-223-5p	1.33
miR-33a-5p	1.26
miR-130a-3p	1.24
miR-130b-3p	1.12
miR-324-5p	1
miR-146b-5p	-0.96
miR-363-3p	-1.1
miR-10a-5p	-1.13
miR-342-3p	-1.17
miR-10b-5p	-1.32
miR-144-5p	-1.42
let-7f-5p	-1.43
miR-181a-2-3p	-1.75
miR-150-5p	-2.18
miR-215-5p	-3.94
miR-15a-5p	1.26
miR-126-5p	0.93
miR-181a-5p	-0.75
miR-16-2-3p	-0.84
miR-146a-5p	-1
miR-423-3p	-1.21
miR-4508	-1.69
miR-17-5p	1.01
miR-324-3p	0.91
miR-125a-5p	-0.91
miR-182-5p	-1.29
miR-4454	4.27
miR-10396b-5p	4.24
miR-10396a-5p	4.24
miR-29c-3p	1.2
miR-26a-5p	-0.77
miR-145-3p	-1.28
miR-425-3p	0.61
miR-4488	2.69
miR-210-3p	1.73
miR-7-1-3p	0.83
miR-3960	2.92
miR-574-3p	1.5
miR-1290	3.69
miR-142-3p	0.78
miR-421	-0.65
miR-93-3p	-0.73
miR-532-3p	1.04
miR-92a-3p	-0.7
miR-183-5p	-1.27
miR-98-5p	-0.74
miR-193b-3p	2.73
miR-34a-5p	2.22
miR-425-5p	0.6
let-7a-5p	-0.98
miR-32-5p	1.15
miR-26b-5p	-0.76
miR-338-3p	0.75
miR-181d-5p	-0.87
miR-140-3p	-0.46
miR-301a-3p	0.73
miR-181a-3p	-0.74
miR-885-5p	2.08
miR-584-5p	-0.81
miR-497-5p	1.02
miR-20b-5p	0.86
miR-4433b-5p	-1.81
miR-22-3p	1.26
miR-199a-5p	1.03
miR-505-3p	1.1
miR-148a-3p	1.6
miR-122-3p	2.27
miR-20a-5p	0.72
miR-25-3p	-0.68
miR-133a-3p	2.35
miR-16-5p	0.62
let-7g-5p	-0.75
miR-29a-3p	0.92
miR-598-3p	-0.62
miR-223-3p	0.8
miR-155-5p	-0.74
miR-197-3p	0.74
miR-22-5p	0.97
miR-27b-3p	1.41
miR-30a-5p	0.97
miR-30e-3p	-0.72
miR-151b	0.66
miR-145-5p	0.72
let-7a-3p	0.58
miR-543	-1.07
miR-487b-3p	-1.13
miR-345-5p	0.77
miR-27a-3p	0.39
miR-486-5p	-0.75
miR-1246	2.04
miR-107	-0.46
