# Supplementary material for: Exploration of blood−derived coding and non-coding RNA diagnostic immunological panels for COVID-19 through a co-expressed-based machine learning procedure
Source: Front Immunol. 2022 Nov 3;13:1001070. doi: 10.3389/fimmu.2022.1001070 (PMC9670818; doi:10.3389/fimmu.2022.1001070)
Supplement: Supplementary Table 12 — Common miRNA between DE_miRNA and miRTarBase database (sheet 1) and common miRNAs-target.genes (sheet 2). [file Table_12.xlsx]

## Sheet: Sheet1
miRNA
miR-122-5p
miR-148a-3p
miR-34a-5p
miR-26a-5p
miR-210-3p
miR-199b-5p
miR-197-3p
miR-181c-5p
miR-181a-5p
miR-152-3p
miR-141-3p
miR-133a-3p
miR-130b-3p
miR-125b-5p
miR-100-5p
let-7a-5p
let-7f-5p
miR-193b-3p
miR-182-5p
miR-363-3p
miR-345-5p
miR-378a-3p
miR-29a-3p
miR-29c-3p
miR-150-5p
miR-130a-3p
miR-98-5p
miR-19b-3p
miR-27b-3p
miR-19a-3p
miR-30a-5p
miR-22-3p
miR-99a-5p
miR-183-5p
miR-26b-5p
miR-424-3p
miR-584-5p
miR-192-5p
miR-16-2-3p
miR-146b-5p
miR-324-3p
miR-340-5p
miR-885-5p
miR-193a-5p
miR-342-3p
miR-505-3p
miR-1307-3p
miR-941
miR-181a-2-3p
miR-7-1-3p
miR-574-3p
miR-425-3p
miR-543
miR-144-5p
miR-223-5p
miR-3960
miR-122-3p
miR-4454

## Sheet: Sheet2
miRNA	Target.Gene
miR-122-5p	CYP7A1
miR-148a-3p	DNMT1
miR-34a-5p	BIRC3
miR-34a-5p	GRM7
miR-34a-5p	JAG1
miR-26a-5p	HMGA2
miR-26a-5p	HMGA1
miR-26a-5p	CCNE2
miR-26a-5p	CCND2
miR-210-3p	HOXA9
miR-210-3p	TP53I11
miR-210-3p	PIM1
miR-210-3p	HOXA1
miR-210-3p	FGFRL1
miR-210-3p	RAD52
miR-199b-5p	HES1
miR-197-3p	TSPAN3
miR-197-3p	ACVR1
miR-181c-5p	NLK
miR-181c-5p	GATA6
miR-181c-5p	CDX2
miR-181a-5p	NLK
miR-181a-5p	GATA6
miR-181a-5p	CDX2
miR-152-3p	HLA-G
miR-148a-3p	HLA-G
miR-148a-3p	TGIF2
miR-141-3p	ZEB2
miR-141-3p	ZEB1
miR-141-3p	DLX5
miR-133a-3p	CDC42
miR-133a-3p	HCN4
miR-133a-3p	UCP2
miR-133a-3p	KRT7
miR-130b-3p	TP53INP1
miR-125b-5p	BMPR1B
miR-125b-5p	EIF4EBP1
miR-125b-5p	HMGA2
miR-125b-5p	HMGA1
miR-125b-5p	GLI1
miR-122-5p	IGF1R
miR-122-5p	SRF
miR-100-5p	PLK1
let-7a-5p	CDK6
let-7a-5p	MYC
let-7a-5p	BCL2
let-7f-5p	KLK10
miR-125b-5p	NKIRAS2
let-7a-5p	NKIRAS2
miR-193b-3p	CCND1
miR-125b-5p	SMO
miR-125b-5p	TP53
miR-182-5p	CDKN1A
miR-363-3p	CDKN1A
miR-345-5p	CDKN1A
miR-122-5p	RAC1
miR-378a-3p	SUFU
miR-182-5p	FOXO3
miR-29a-3p	CDK6
miR-34a-5p	MYC
miR-181a-5p	PLAG1
miR-193b-3p	ESR1
let-7a-5p	ITGB3
miR-122-5p	RHOA
miR-34a-5p	MYB
miR-141-3p	BAP1
miR-34a-5p	HMGA2
miR-34a-5p	E2F5
miR-34a-5p	CDC25C
miR-34a-5p	MET
miR-34a-5p	CDK4
miR-34a-5p	CCNE2
miR-29c-3p	COL3A1
miR-29c-3p	COL1A1
miR-150-5p	MYB
miR-148a-3p	DNMT3B
miR-130a-3p	HOXA5
miR-34a-5p	MYCN
miR-34a-5p	CCND3
miR-34a-5p	CDC25A
miR-34a-5p	CDK6
miR-34a-5p	CCND1
miR-26a-5p	CDK8
miR-26a-5p	CDC6
miR-125b-5p	LIF
miR-26a-5p	LIF
miR-182-5p	FOXO1
miR-26a-5p	PTEN
miR-199b-5p	SET
miR-98-5p	E2F1
miR-98-5p	E2F2
miR-130a-3p	MAFB
miR-19b-3p	NR3C2
miR-29a-3p	RAN
miR-125b-5p	VDR
miR-133a-3p	CACNA1C
miR-133a-3p	HCN2
miR-182-5p	RARG
miR-34a-5p	WNT1
miR-34a-5p	AXIN2
miR-34a-5p	E2F3
miR-34a-5p	DLL1
miR-34a-5p	VAMP2
miR-29a-3p	BACE1
miR-27b-3p	NOTCH1
miR-26a-5p	EZH2
miR-26a-5p	PLAG1
miR-19b-3p	BACE1
miR-19a-3p	HOXA5
miR-19a-3p	MECP2
miR-141-3p	KLF5
miR-141-3p	STK3
miR-133a-3p	PKM
let-7a-5p	NF2
let-7a-5p	NRAS
let-7a-5p	KRAS
miR-29c-3p	TDG
miR-29c-3p	SPARC
miR-29c-3p	LAMC1
miR-29c-3p	COL15A1
miR-29c-3p	COL4A2
miR-29c-3p	COL4A1
miR-29c-3p	COL1A2
miR-29c-3p	GAPDH
miR-210-3p	NPTX1
let-7a-5p	PRDM1
miR-30a-5p	BDNF
miR-133a-3p	CASP9
miR-182-5p	MITF
miR-182-5p	ADCY6
miR-22-3p	BMP7
miR-210-3p	EFNA3
let-7a-5p	TRIM71
let-7a-5p	FOXA1
let-7a-5p	NR1I2
let-7a-5p	VDR
miR-34a-5p	SIRT1
miR-141-3p	TGFB2
miR-34a-5p	BCL2
let-7a-5p	RAVER2
miR-99a-5p	RAVER2
miR-141-3p	SFPQ
miR-26a-5p	SERBP1
let-7a-5p	HMGA2
miR-26a-5p	SMAD1
miR-125b-5p	SGPL1
miR-125b-5p	ANAPC16
miR-125b-5p	CEBPG
miR-125b-5p	BAK1
miR-22-3p	PPARA
miR-22-3p	ESR1
miR-34a-5p	NOTCH1
miR-30a-5p	NOTCH1
miR-133a-3p	KCNQ1
miR-125b-5p	ERBB3
miR-125b-5p	ERBB2
miR-199b-5p	LAMC2
miR-141-3p	CLOCK
miR-19a-3p	PTEN
miR-98-5p	HMGA2
miR-130a-3p	TAC1
miR-122-5p	CCNG1
miR-29a-3p	DNMT3A
miR-29c-3p	DNMT3B
miR-29a-3p	DNMT3B
miR-29c-3p	DNMT3A
miR-122-5p	GTF2B
miR-122-5p	GYS1
miR-122-5p	ANK2
miR-122-5p	NFATC2IP
miR-122-5p	ENTPD4
miR-122-5p	ANXA11
miR-122-5p	ALDOA
miR-122-5p	RAB6B
miR-122-5p	RAB11FIP1
miR-122-5p	FOXP1
miR-122-5p	MECP2
miR-122-5p	NCAM1
miR-122-5p	UBAP2
miR-122-5p	TBX19
miR-122-5p	AACS
miR-122-5p	DUSP2
miR-122-5p	ATP1A2
miR-122-5p	MAPK11
miR-122-5p	FUNDC2
miR-122-5p	AKT3
miR-122-5p	TPD52L2
miR-122-5p	GALNT10
miR-122-5p	G6PC3
miR-122-5p	AP3M2
miR-122-5p	SLC7A1
miR-122-5p	XPO6
miR-122-5p	FOXJ3
miR-122-5p	SLC7A11
miR-122-5p	TRIB1
miR-122-5p	EGLN3
miR-122-5p	NUMBL
miR-122-5p	ADAM17
let-7a-5p	HMGA1
miR-210-3p	BDNF
miR-210-3p	PTPN1
miR-210-3p	P4HB
miR-210-3p	UBQLN1
miR-210-3p	SERTAD2
miR-210-3p	SEH1L
miR-210-3p	NCAM1
miR-210-3p	MID1IP1
miR-210-3p	MDGA1
miR-210-3p	MYORG
miR-210-3p	ISCU
miR-210-3p	HOXA3
miR-210-3p	GPD1L
miR-210-3p	DENND6A
miR-210-3p	CPEB2
miR-210-3p	CDK10
miR-210-3p	ABCB9
miR-210-3p	CBX1
miR-210-3p	XIST
miR-210-3p	TNPO1
miR-210-3p	SMCHD1
miR-210-3p	PTAR1
miR-210-3p	NIPBL
miR-210-3p	MIB1
miR-210-3p	HECTD1
miR-210-3p	ELK3
miR-210-3p	DDAH1
miR-210-3p	CLASP2
miR-210-3p	CHD9
miR-210-3p	ATP11C
miR-210-3p	APC
miR-210-3p	E2F3
miR-210-3p	ACVR1B
miR-345-5p	ABCC1
miR-29c-3p	CDK6
miR-181c-5p	NOTCH2
miR-181c-5p	KRAS
miR-181c-5p	NOTCH4
miR-26a-5p	MAP3K2
miR-26a-5p	RB1
miR-19a-3p	ESR1
miR-29a-3p	COL4A2
miR-29a-3p	COL4A1
miR-150-5p	EGR2
miR-141-3p	BRD3
miR-141-3p	UBAP1
miR-141-3p	PTEN
miR-29a-3p	MCL1
miR-29c-3p	MCL1
miR-29c-3p	BCL2
miR-29a-3p	BCL2
miR-183-5p	FOXO1
miR-130b-3p	RUNX3
miR-29a-3p	CD276
miR-34a-5p	HNF4A
miR-19b-3p	PTEN
miR-27b-3p	ST14
miR-125b-5p	BMF
miR-100-5p	EGR2
miR-100-5p	ID1
miR-100-5p	FGFR3
miR-100-5p	MMP13
miR-125b-5p	KLF13
miR-19a-3p	CCND1
miR-27b-3p	MMP13
miR-98-5p	MYC
miR-181c-5p	BCL2
miR-181a-5p	BCL2
let-7a-5p	AGO4
miR-19a-3p	ERBB4
miR-19a-3p	NR4A2
miR-133a-3p	FSCN1
miR-98-5p	CASP3
miR-182-5p	EP300
miR-26b-5p	EP300
miR-29a-3p	SFRP2
miR-29a-3p	DKK1
miR-181a-5p	PROX1
miR-122-5p	DSTYK
miR-122-5p	FAM117B
miR-29a-3p	S100B
miR-29a-3p	IMPDH1
miR-125b-5p	NTRK3
miR-19b-3p	ATXN1
miR-19a-3p	ATXN1
miR-130a-3p	ATXN1
miR-26a-5p	SMAD4
miR-197-3p	PIPOX
miR-197-3p	RAD51
miR-197-3p	PEX13
miR-197-3p	CPNE6
miR-197-3p	HNF4A
miR-197-3p	WDR6
miR-197-3p	ABCC3
miR-197-3p	USO1
miR-197-3p	ZNF302
miR-197-3p	FBXW7
miR-29c-3p	FBN1
miR-125b-5p	LIN28A
miR-130a-3p	APP
let-7a-5p	APP
let-7a-5p	E2F1
miR-210-3p	MRE11
miR-210-3p	XPA
miR-26a-5p	MYC
miR-424-3p	LGALS3
miR-125b-5p	CBFB
miR-29c-3p	SRSF10
miR-125b-5p	MKNK2
miR-148a-3p	NR1I2
miR-183-5p	ITGB1
miR-183-5p	KIF2A
miR-29a-3p	GLUL
miR-22-3p	HDAC4
miR-29a-3p	PPM1D
miR-34a-5p	YY1
miR-584-5p	ROCK1
miR-19b-3p	HIPK3
miR-19b-3p	ARID4B
miR-19b-3p	MYLIP
miR-29a-3p	PIK3R1
miR-34a-5p	MAGEA12
miR-34a-5p	MAGEA6
miR-34a-5p	MAGEA3
miR-34a-5p	MAGEA2
miR-192-5p	CLIC1
miR-192-5p	PANX1
miR-192-5p	SPARC
miR-192-5p	ODC1
miR-192-5p	DDOST
miR-192-5p	ABCG2
miR-192-5p	EGR1
miR-192-5p	TFG
miR-192-5p	DDX3X
miR-192-5p	WDR44
miR-192-5p	E2F5
miR-192-5p	LOXL2
miR-192-5p	KIDINS220
miR-192-5p	XPA
miR-192-5p	BARD1
miR-192-5p	RBL2
miR-192-5p	RAB2A
miR-192-5p	CUL3
miR-192-5p	MAP3K1
miR-192-5p	PERP
miR-192-5p	PIK3R4
miR-197-3p	CHIC2
miR-192-5p	MFSD10
miR-192-5p	C1D
miR-192-5p	SEMA4D
miR-192-5p	RABGAP1
miR-192-5p	ABCA8
miR-192-5p	ATP10D
miR-192-5p	MSN
miR-192-5p	ERLIN2
miR-192-5p	ABCC3
miR-192-5p	GRIA1
miR-192-5p	ATXN7
miR-192-5p	HSP90B1
miR-192-5p	RRM1
miR-192-5p	ENTPD3
miR-192-5p	B3GALNT1
miR-192-5p	BRD3
miR-192-5p	ALCAM
miR-192-5p	STX7
miR-192-5p	CD164
miR-192-5p	PTP4A3
miR-192-5p	CADM1
miR-192-5p	SETD4
miR-192-5p	PDE2A
miR-192-5p	AKAP9
miR-192-5p	ENOSF1
miR-192-5p	RANBP3
miR-192-5p	GOLGA6A
miR-197-3p	TAF4B
miR-197-3p	RXRB
miR-197-3p	HNRNPD
miR-197-3p	MMP23A
miR-197-3p	CPSF1
miR-197-3p	DPH1
miR-197-3p	RAB28
miR-197-3p	DCBLD2
miR-197-3p	AGR2
miR-197-3p	MED16
miR-197-3p	HMGN1
miR-197-3p	CLIC1
miR-197-3p	PRKD2
miR-197-3p	ISYNA1
miR-197-3p	KLC1
miR-197-3p	TSPYL1
miR-197-3p	ATF6B
miR-197-3p	ALMS1
miR-197-3p	RBM4
miR-197-3p	LRP4
miR-197-3p	DPYSL3
miR-197-3p	FUS
miR-197-3p	HPN
miR-197-3p	FOXO3
miR-197-3p	EHD2
miR-197-3p	IER3
miR-197-3p	SNX1
miR-197-3p	GOLGB1
miR-197-3p	ZNF175
miR-197-3p	IGF2-AS
miR-197-3p	PHF20
miR-197-3p	CES1
miR-197-3p	GORASP2
miR-197-3p	CDK10
miR-197-3p	RFX1
miR-197-3p	GALT
miR-197-3p	CYLD
miR-197-3p	KLF10
miR-197-3p	UMPS
miR-197-3p	ZNF208
miR-197-3p	NEK4
miR-197-3p	THEMIS2
miR-197-3p	IL1R1
miR-197-3p	PRKAR2A
miR-99a-5p	FGFR3
miR-150-5p	VEGFA
miR-378a-3p	VEGFA
miR-98-5p	NCOA3
miR-19b-3p	ESR1
miR-19b-3p	NCOA3
let-7a-5p	UHRF2
miR-181a-5p	KAT2B
miR-19a-3p	KAT2B
miR-19b-3p	KAT2B
miR-19b-3p	SOCS1
miR-19a-3p	SOCS1
miR-26a-5p	CTGF
miR-26a-5p	STRADB
let-7a-5p	DICER1
miR-183-5p	EZR
miR-19a-3p	PRMT5
miR-150-5p	P2RX7
miR-130a-3p	MEOX2
miR-125b-5p	AKT1
miR-122-5p	BCL2L2
miR-34a-5p	MDM4
miR-125b-5p	CYP24A1
miR-98-5p	TUSC2
miR-197-3p	TUSC2
miR-193b-3p	PLAU
miR-193b-3p	PRAP1
miR-125b-5p	RAF1
miR-29a-3p	TET1
miR-378a-3p	TUSC2
miR-19a-3p	BCL2L11
miR-152-3p	DNMT1
let-7a-5p	HRAS
miR-34a-5p	MAP2K1
miR-16-2-3p	RARB
miR-27b-3p	ADORA2B
miR-34a-5p	PEA15
miR-148a-3p	RPS6KA5
miR-30a-5p	BECN1
miR-34a-5p	VEGFA
let-7a-5p	IGF2
miR-19b-3p	BCL2L11
miR-122-5p	PRKAB1
miR-146b-5p	NFKB1
miR-125b-5p	PRDM1
miR-125b-5p	IRF4
miR-22-3p	TFRC
miR-181a-5p	CDKN1B
miR-29a-3p	KREMEN2
miR-130a-3p	CSF1
miR-125b-5p	GRIN2A
miR-19a-3p	TGFBR2
miR-19b-3p	TGFBR2
miR-26a-5p	IFNB1
miR-34a-5p	IFNB1
miR-141-3p	ZFPM2
miR-29a-3p	ZFP36
miR-29c-3p	CD276
miR-26b-5p	PTGS2
miR-146b-5p	CDKN1A
miR-193b-3p	MCL1
miR-210-3p	MNT
miR-183-5p	BTRC
miR-26a-5p	GSK3B
let-7f-5p	KLK6
miR-324-3p	WNT9B
miR-324-3p	CREBBP
miR-324-3p	DVL2
miR-125b-5p	CDKN2A
miR-183-5p	SRSF2
miR-30a-5p	TNRC6A
let-7a-5p	LIN28A
miR-34a-5p	E2F1
miR-27b-3p	CYP1B1
let-7a-5p	NFKB1
miR-133a-3p	KCNH2
miR-192-5p	BCL2
miR-192-5p	CDC7
miR-192-5p	CUL5
miR-192-5p	DLG5
miR-192-5p	DTL
miR-192-5p	ERCC3
miR-192-5p	HOXA10
miR-192-5p	HRH1
miR-192-5p	LMNB2
miR-192-5p	MAD2L1
miR-192-5p	MCM10
miR-192-5p	MIS12
miR-192-5p	KIF20B
miR-192-5p	PIM1
miR-192-5p	PRPF38A
miR-192-5p	RACGAP1
miR-192-5p	2022-09-10
miR-192-5p	SMARCB1
miR-192-5p	TRAPPC2B
miR-27b-3p	TRAPPC2B
miR-141-3p	TRAPPC2B
miR-122-5p	ADAM10
miR-345-5p	NTRK3
miR-146b-5p	MMP16
miR-34a-5p	TNFRSF6B
miR-19b-3p	BMPR2
miR-19a-3p	BMPR2
miR-125b-5p	KRT7
miR-98-5p	ZFP36L1
miR-98-5p	ZMPSTE24
miR-98-5p	THBS1
miR-98-5p	SERP1
miR-98-5p	SLC20A1
miR-98-5p	MEIS1
miR-98-5p	CNOT4
miR-98-5p	HNRNPDL
miR-98-5p	AMMECR1
miR-98-5p	CBX5
miR-98-5p	CHRNB1
miR-98-5p	ACADM
let-7a-5p	ZFP36L1
let-7a-5p	THBS1
let-7a-5p	TUSC2
let-7a-5p	SLC20A1
let-7a-5p	NEFM
let-7a-5p	MEIS1
let-7a-5p	EGR3
let-7a-5p	HNRNPDL
let-7a-5p	AMMECR1
miR-125b-5p	SAMD10
miR-125b-5p	QSOX2
miR-125b-5p	SLC7A6
miR-125b-5p	RNF144A
miR-125b-5p	ABCC4
miR-125b-5p	LYPLA2
miR-125b-5p	CASC3
miR-125b-5p	ULK3
miR-125b-5p	PABPC1
miR-125b-5p	CGN
miR-125b-5p	PLEKHA8
miR-125b-5p	TP53INP1
miR-125b-5p	SLC35A4
miR-125b-5p	LACTB
miR-125b-5p	SMARCD2
miR-125b-5p	SLC7A1
miR-125b-5p	STAT3
miR-125b-5p	ATXN1
miR-125b-5p	SEL1L
miR-125b-5p	KCNS3
miR-125b-5p	PPAT
miR-125b-5p	RPL29
miR-27b-3p	PPARG
miR-34a-5p	NOTCH2
miR-192-5p	CDKN1B
miR-34a-5p	EMP1
miR-30a-5p	HNRNPM
miR-30a-5p	ELMOD2
miR-30a-5p	TNFRSF10B
miR-30a-5p	ITGA2
miR-30a-5p	TMEM87A
miR-30a-5p	IDH1
miR-30a-5p	SEC62
miR-30a-5p	CHD1
miR-30a-5p	JUN
miR-30a-5p	SLC4A10
miR-30a-5p	NT5E
miR-30a-5p	LMNB2
miR-30a-5p	SLC4A7
miR-30a-5p	TMEM41B
miR-30a-5p	CPNE8
miR-30a-5p	MBNL1
miR-30a-5p	KDELC2
miR-30a-5p	ATP2A2
miR-30a-5p	TMEM59
miR-30a-5p	TMED10
miR-30a-5p	TMED3
miR-30a-5p	SLC38A1
miR-30a-5p	NUFIP2
miR-30a-5p	IFRD1
miR-30a-5p	PEX11B
miR-30a-5p	SLC7A11
miR-30a-5p	SLC9A3R2
miR-30a-5p	GPD2
miR-30a-5p	NAPG
miR-30a-5p	PTGFRN
miR-30a-5p	GALNT7
miR-30a-5p	NCEH1
miR-30a-5p	SEC23A
miR-30a-5p	PBRM1
miR-30a-5p	MLLT11
miR-30a-5p	GALNT1
miR-30a-5p	DPY19L1
miR-30a-5p	C1D
miR-30a-5p	LTN1
miR-30a-5p	NPR3
miR-30a-5p	SLC38A2
miR-30a-5p	PTPRK
miR-30a-5p	WNT5A
miR-30a-5p	G3BP1
miR-30a-5p	TWF1
miR-30a-5p	ATRX
miR-30a-5p	STMN1
miR-30a-5p	MET
miR-30a-5p	P4HA2
miR-30a-5p	LRRC8C
miR-30a-5p	MPDU1
miR-30a-5p	THEM4
miR-30a-5p	RAD23B
miR-30a-5p	CNPY4
miR-30a-5p	KRT85
miR-30a-5p	PGM1
miR-30a-5p	SLC12A4
miR-30a-5p	PTRH1
miR-30a-5p	CDCP1
miR-30a-5p	ADPGK
miR-30a-5p	PPP3R1
miR-30a-5p	GNAI2
miR-30a-5p	LRRFIP1
miR-30a-5p	PAFAH1B2
miR-30a-5p	NT5C3A
miR-30a-5p	TMCO1
miR-30a-5p	TMED7
miR-30a-5p	TMED2
miR-30a-5p	PTPA
miR-30a-5p	CEP72
miR-30a-5p	MTX3
miR-30a-5p	STRN
miR-30a-5p	SEC11C
miR-30a-5p	RRP36
miR-30a-5p	RBMS1
miR-30a-5p	TBCB
miR-30a-5p	TNFAIP2
miR-30a-5p	RAB27B
miR-30a-5p	PPP3CA
miR-30a-5p	STX7
miR-30a-5p	UAP1
miR-30a-5p	LIMCH1
miR-30a-5p	DOCK7
miR-30a-5p	SYPL1
miR-30a-5p	NCL
miR-30a-5p	NUCB1
miR-30a-5p	CNOT9
miR-30a-5p	FXR2
miR-30a-5p	C5orf15
miR-30a-5p	AP2A1
miR-30a-5p	PRPF40A
miR-30a-5p	ANPEP
miR-30a-5p	MYO10
miR-30a-5p	MAT2A
miR-30a-5p	CTSL
miR-30a-5p	FRG1
miR-30a-5p	WDR82
miR-30a-5p	CBFB
let-7a-5p	CASP3
let-7a-5p	CASP8
let-7a-5p	CASP9
miR-98-5p	SOCS4
miR-182-5p	CLOCK
miR-182-5p	TSC22D3
miR-146b-5p	KIT
miR-29c-3p	MMP15
miR-29c-3p	MMP24
miR-146b-5p	TRAF6
miR-146b-5p	IRAK1
miR-19a-3p	ARIH2
let-7a-5p	IL6
miR-378a-3p	NPNT
miR-378a-3p	GALNT7
miR-130a-3p	HOXA10
miR-340-5p	MET
miR-885-5p	CDK2
miR-885-5p	MCM5
let-7a-5p	E2F2
let-7a-5p	CCND2
miR-141-3p	EIF4E
miR-34a-5p	CD44
miR-378a-3p	MYC
miR-378a-3p	TOB2
miR-125b-5p	E2F3
miR-22-3p	MYCBP
miR-26b-5p	EPHA2
let-7f-5p	PRDM1
miR-193b-3p	ETS1
miR-29a-3p	FGG
miR-29c-3p	FGG
miR-29c-3p	FGB
miR-29c-3p	FGA
miR-29a-3p	FGA
miR-29a-3p	FGB
miR-181a-5p	ZNF763
miR-34a-5p	FOXP1
miR-183-5p	PDCD4
miR-181a-5p	DDIT4
miR-181a-5p	ATM
miR-181a-5p	HIPK2
miR-192-5p	WNK1
miR-29a-3p	LPL
miR-26a-5p	CPEB2
miR-26a-5p	CPEB3
miR-26a-5p	CPEB4
miR-29a-3p	CPEB3
miR-29a-3p	CPEB4
miR-193a-5p	TP73
miR-133a-3p	TAGLN2
miR-34a-5p	MAP3K9
miR-19a-3p	SMAD4
miR-29a-3p	ADAMTS9
miR-130a-3p	KLF4
miR-29a-3p	ITGA11
miR-98-5p	KLF13
miR-98-5p	CCL5
miR-98-5p	EZH2
miR-34a-5p	CEBPB
miR-34a-5p	SPI1
miR-183-5p	PDCD6
miR-183-5p	DAP
miR-125b-5p	IGF2
miR-150-5p	IGF2
miR-26a-5p	GDAP1
miR-27b-3p	EDNRA
miR-27b-3p	EYA4
miR-34a-5p	ZAP70
miR-181a-5p	BCL2L11
miR-22-3p	ACVR1C
miR-122-5p	ACVR1C
miR-125b-5p	LIN28B
miR-133a-3p	LASP1
miR-183-5p	AKAP12
miR-181a-5p	HRAS
miR-342-3p	GEMIN4
miR-342-3p	BMP7
miR-148a-3p	CCKBR
miR-22-3p	BDNF
miR-22-3p	HTR2C
miR-22-3p	MAOA
miR-22-3p	RGS2
miR-29a-3p	DAG1
miR-29a-3p	DIABLO
miR-29a-3p	RET
miR-29a-3p	TRIM63
miR-29a-3p	TGFB3
miR-100-5p	ATM
miR-125b-5p	BBC3
miR-26a-5p	MTDH
miR-130a-3p	PPARG
miR-130b-3p	PPARG
miR-99a-5p	SERPINE1
let-7a-5p	IGF2BP1
let-7a-5p	CDC34
miR-27b-3p	WEE1
miR-22-3p	NCOA1
miR-29a-3p	SAPCD2
miR-150-5p	MUC4
miR-122-5p	PRKRA
miR-125b-5p	PPP1CA
miR-125b-5p	PRKRA
miR-29a-3p	MYCN
miR-99a-5p	IGF1R
miR-99a-5p	MTOR
let-7a-5p	EWSR1
miR-181a-5p	RNF2
miR-141-3p	CTBP2
miR-141-3p	CDYL
miR-29a-3p	SPARC
miR-19a-3p	KIT
miR-29a-3p	SERPINB9
miR-181a-5p	RALA
miR-22-3p	ARPC5
miR-130b-3p	CSF1
miR-22-3p	ERBB3
miR-34a-5p	PDGFRA
miR-181a-5p	SIRT1
miR-34a-5p	NANOG
miR-34a-5p	SOX2
miR-29a-3p	NASP
miR-125b-5p	BCL2
miR-34a-5p	IMPA1
miR-34a-5p	IMPDH2
miR-130a-3p	DICER1
miR-130a-3p	ATG2B
miR-130b-3p	UVRAG
miR-182-5p	CREB1
miR-34a-5p	ULBP2
miR-182-5p	MTSS1
miR-34a-5p	SYT1
miR-34a-5p	STX1A
miR-26a-5p	CDK6
miR-26b-5p	CDK6
miR-26b-5p	CCNE1
miR-26a-5p	CCNE1
miR-30a-5p	SMAD1
miR-210-3p	AIFM3
miR-192-5p	ACVR2B
miR-141-3p	ACVR2B
miR-130a-3p	ESR1
miR-29a-3p	DICER1
miR-29a-3p	TNFAIP3
miR-29c-3p	COL7A1
miR-29c-3p	COL21A1
miR-29c-3p	TFAP2C
miR-29c-3p	WNT4
miR-29c-3p	IGFBP1
miR-125b-5p	ETS1
miR-26a-5p	ESR1
miR-181a-5p	PRAP1
miR-98-5p	IL13
let-7f-5p	IL13
let-7a-5p	MPL
let-7f-5p	MPL
miR-98-5p	MPL
miR-122-5p	WNT1
miR-141-3p	MAPK14
miR-100-5p	IGF1R
miR-125b-5p	RPS6KA1
miR-192-5p	RB1
miR-342-3p	DNMT1
miR-22-3p	TCEAL1
miR-192-5p	ERCC4
miR-22-3p	PTMS
miR-125b-5p	TNFAIP3
miR-19a-3p	CUL5
miR-19b-3p	CUL5
miR-181a-5p	DUSP6
miR-181a-5p	PTPN11
miR-181a-5p	DUSP5
miR-181a-5p	PTPN22
miR-29a-3p	PPP1R13B
miR-29c-3p	PPP1R13B
miR-29c-3p	CDC42
miR-29a-3p	CDC42
miR-125b-5p	PIGF
miR-125b-5p	BCL3
miR-27b-3p	VDR
miR-27b-3p	CYP3A4
miR-210-3p	CASP8AP2
miR-27b-3p	PAX3
miR-125b-5p	TBC1D1
miR-125b-5p	DGAT1
miR-183-5p	EGR1
miR-34a-5p	FOSL1
miR-27b-3p	CCNT1
miR-29a-3p	NAV3
miR-29a-3p	PXDN
miR-29a-3p	BCL7A
miR-29a-3p	ITIH5
miR-30a-5p	DTL
miR-133a-3p	PNP
miR-34a-5p	EPHA5
miR-19a-3p	TLR2
miR-19b-3p	TLR2
miR-210-3p	VMP1
miR-34a-5p	AXL
miR-150-5p	CXCR4
miR-125b-5p	FGFR2
miR-133a-3p	MSN
miR-378a-3p	MSC
miR-141-3p	PPARA
miR-26a-5p	ABCA1
miR-26a-5p	ARL4C
miR-26b-5p	ABCA1
miR-26b-5p	ARL4C
miR-141-3p	NR0B2
miR-125b-5p	ARID3B
miR-100-5p	BMPR2
miR-141-3p	YWHAG
miR-125b-5p	TRIM71
miR-19b-3p	PRKAA1
miR-19b-3p	PPP2R5E
miR-22-3p	PTEN
miR-378a-3p	CYP19A1
miR-30a-5p	SNAI1
miR-100-5p	CTDSPL
miR-19a-3p	TNF
miR-26b-5p	GATA4
miR-125b-5p	SMAD4
miR-199b-5p	PODXL
miR-199b-5p	DDR1
let-7a-5p	CCR7
miR-182-5p	FGF9
miR-182-5p	NTM
miR-210-3p	TFRC
miR-125b-5p	MCL1
miR-125b-5p	IL6R
miR-125b-5p	STARD13
miR-100-5p	FLT1
miR-181a-5p	FOS
miR-148a-3p	IRS1
miR-152-3p	IRS1
miR-152-3p	IGF1R
miR-34a-5p	CCL22
miR-181a-5p	MTMR3
miR-29a-3p	C1QTNF6
miR-34a-5p	KLB
miR-181c-5p	TRIM2
miR-181c-5p	SIRT1
miR-181c-5p	BTBD3
miR-125b-5p	ABTB1
miR-181a-5p	KLF6
let-7f-5p	CYP19A1
miR-125b-5p	HK2
miR-148a-3p	ACVR1
miR-181a-5p	MCL1
miR-181a-5p	XIAP
miR-125b-5p	E2F2
miR-148a-3p	BCL2
miR-182-5p	CYLD
miR-193b-3p	YWHAZ
miR-150-5p	ZEB1
miR-193b-3p	SHMT2
miR-193b-3p	AKR1C2
miR-27b-3p	KHSRP
miR-125b-5p	MMP13
miR-130a-3p	IFITM1
miR-122-5p	PTPN1
miR-150-5p	NOTCH3
miR-148a-3p	TMED7
miR-199b-5p	HIF1A
miR-29a-3p	PTEN
miR-133a-3p	EGFR
miR-150-5p	FLT3
miR-130a-3p	RUNX3
miR-181a-5p	GPR78
miR-130b-3p	ZEB1
miR-182-5p	BCL2
miR-182-5p	CCND2
miR-125b-5p	MAPK14
miR-122-5p	NT5C3A
miR-122-5p	P4HA1
miR-122-5p	ZNF395
miR-122-5p	SOCS1
miR-150-5p	EP300
miR-133a-3p	VKORC1
miR-30a-5p	PIK3CD
miR-98-5p	CCNJ
miR-34a-5p	TP53
miR-19a-3p	SUZ12
miR-19a-3p	RAB13
miR-19a-3p	MSMO1
miR-19a-3p	ABCA1
miR-19a-3p	PSAP
miR-130a-3p	MET
miR-130a-3p	RAB5A
miR-130a-3p	DNM2
miR-130a-3p	LDLR
miR-130a-3p	ACVR1
miR-130a-3p	BMPR2
miR-130a-3p	SMAD5
miR-130a-3p	SMAD4
miR-199b-5p	ERBB2
miR-182-5p	PDCD4
miR-22-3p	HMGB1
miR-22-3p	IRF5
miR-192-5p	ATP1B1
miR-26a-5p	E2F7
miR-34a-5p	PPP1R10
miR-29a-3p	ABL1
miR-182-5p	PFN1
miR-34a-5p	BMP7
miR-197-3p	NSUN5
miR-30a-5p	PRDM1
miR-22-3p	RCOR1
miR-181c-5p	BMPR2
miR-182-5p	SNAI2
miR-30a-5p	2022-09-07
miR-19b-3p	CYP19A1
miR-19b-3p	GCM1
miR-30a-5p	AVEN
miR-30a-5p	FOXD1
miR-378a-3p	GRB2
miR-182-5p	RECK
miR-30a-5p	TUBB4B
miR-30a-5p	NEUROD1
miR-182-5p	SMAD4
miR-363-3p	PDPN
miR-22-3p	SP1
miR-182-5p	FOXF2
miR-183-5p	IDH2
miR-26a-5p	NOS2
miR-30a-5p	ABL1
miR-100-5p	MTOR
miR-26a-5p	IL6
miR-133a-3p	PRDM16
miR-130b-3p	DICER1
miR-505-3p	SRSF1
miR-193b-3p	CHDH
miR-193b-3p	SGO1
miR-193b-3p	CENPJ
miR-193b-3p	SHMT1
miR-193b-3p	KIF22
miR-193b-3p	OIP5
miR-193b-3p	NCAPH2
miR-193b-3p	DLX1
miR-193b-3p	EPPK1
miR-193b-3p	BASP1
miR-193b-3p	MCCC2
miR-193b-3p	SYNE2
miR-193b-3p	CCP110
miR-193b-3p	PDXDC1
miR-193b-3p	HASPIN
miR-193b-3p	RFC5
miR-193b-3p	LRR1
miR-193b-3p	MRPL42
miR-193b-3p	RRM2
miR-193b-3p	POLA1
miR-193b-3p	BARD1
miR-193b-3p	PCNT
miR-193b-3p	HNRNPL
miR-193b-3p	ORC6
miR-193b-3p	FANCA
miR-193b-3p	RAB5C
miR-193b-3p	NOSIP
miR-193b-3p	FAM111A
miR-193b-3p	AIMP2
miR-193b-3p	ATP1A1
miR-193b-3p	PSIP1
miR-193b-3p	XPO1
miR-193b-3p	STRADB
miR-193b-3p	DLEU2
miR-193b-3p	ERRFI1
miR-193b-3p	CENPU
miR-193b-3p	PRDX3
miR-193b-3p	A4GALT
miR-193b-3p	SMCO4
miR-193b-3p	NUCB1
miR-193b-3p	DONSON
miR-193b-3p	KRT19
miR-193b-3p	HMGB1
miR-193b-3p	HYOU1
miR-193b-3p	LETM1
miR-193b-3p	SLC1A5
miR-193b-3p	TECR
miR-193b-3p	UBE2C
miR-193b-3p	FANCI
miR-193b-3p	EXO1
miR-193b-3p	CDC25A
miR-193b-3p	MCM3
miR-193b-3p	MCM10
miR-193b-3p	EIF3I
miR-193b-3p	KNTC1
miR-193b-3p	MYLK
miR-193b-3p	LASP1
miR-193b-3p	TEDC2
miR-193b-3p	ERFE
miR-193b-3p	GPATCH11
miR-193b-3p	HELLS
miR-193b-3p	MTFR2
miR-193b-3p	LRRC40
miR-193b-3p	VAV3
miR-193b-3p	RACGAP1
miR-193b-3p	NUP58
miR-193b-3p	CLSTN1
miR-193b-3p	PHLDA2
miR-193b-3p	FAM109B
miR-193b-3p	EFHD1
miR-193b-3p	ADCY9
miR-193b-3p	JADE3
miR-193b-3p	PCYOX1L
miR-193b-3p	STARD7
miR-193b-3p	ZNF512B
miR-193b-3p	HHAT
miR-193b-3p	STMN1
miR-193b-3p	ZNF618
miR-193b-3p	PIP4K2C
miR-193b-3p	PSRC1
miR-193b-3p	LEF1
miR-193b-3p	PLXNC1
miR-193b-3p	ATOH8
miR-193b-3p	PKMYT1
miR-193b-3p	DNMT1
miR-193b-3p	RAVER1
miR-193b-3p	TRIP13
miR-193b-3p	NFKB2
miR-193b-3p	NSG1
miR-193b-3p	RFC4
miR-193b-3p	NDC80
miR-193b-3p	MRPS9
miR-193b-3p	LMCD1
miR-193b-3p	PM20D2
miR-193b-3p	TK1
miR-193b-3p	GJB2
miR-193b-3p	DSN1
miR-193b-3p	KMT5A
miR-193b-3p	DHFRP1
miR-193b-3p	ACTN1
miR-193b-3p	ECT2
miR-193b-3p	DUT
miR-193b-3p	TMEM204
miR-193b-3p	HSP90AB1
miR-193b-3p	RBBP5
miR-193b-3p	PLIN3
miR-193b-3p	CEP44
miR-193b-3p	NCAPG
miR-193b-3p	TERT
miR-193b-3p	CYTH1
miR-193b-3p	PRIM1
miR-193b-3p	PEX11B
miR-193b-3p	EPHA2
miR-193b-3p	SEC31A
miR-193b-3p	KBTBD11
miR-193b-3p	FANCE
miR-193b-3p	DNMT3A
miR-193b-3p	SKA1
miR-193b-3p	AUNIP
miR-193b-3p	KIF11
miR-193b-3p	SSX2IP
miR-193b-3p	S100A14
miR-193b-3p	CDC20
miR-193b-3p	BUB1B
miR-193b-3p	RASSF3
miR-193b-3p	PPA2
miR-193b-3p	ADI1
miR-193b-3p	PRPF40B
miR-193b-3p	MELK
miR-193b-3p	PSMC3IP
miR-193b-3p	NCAPH
miR-193b-3p	ZNF823
miR-193b-3p	UBR7
miR-193b-3p	HSBP1P2
miR-193b-3p	NSD2
miR-193b-3p	NPPC
miR-193b-3p	CHAF1B
miR-193b-3p	GINS2
miR-193b-3p	POLQ
miR-193b-3p	C11orf24
miR-193b-3p	TIMM50
miR-193b-3p	SENP1
miR-193b-3p	FANCG
miR-193b-3p	VASP
miR-193b-3p	CTDSP2
miR-193b-3p	CASP9
miR-193b-3p	MAT2A
miR-193b-3p	CDCA7
miR-193b-3p	DDB1
miR-193b-3p	HPRT1
miR-193b-3p	NMD3
miR-193b-3p	ESYT2
miR-193b-3p	SURF4
miR-193b-3p	GLO1
miR-193b-3p	HACD3
miR-193b-3p	TGFBR3
miR-193b-3p	ARNTL2
miR-193b-3p	E2F6
miR-193b-3p	EIF4B
miR-193b-3p	CDC42EP4
miR-193b-3p	PLEK2
miR-193b-3p	SELENON
miR-193b-3p	SLC35D2
miR-193b-3p	PRNP
miR-193b-3p	PARP16
miR-193b-3p	SESN2
miR-193b-3p	TNFRSF21
miR-193b-3p	FAM20B
miR-193b-3p	TMEM164
miR-193b-3p	LOXL1
miR-193b-3p	ZNF365
miR-193b-3p	PITPNB
miR-193b-3p	ZBTB5
miR-193b-3p	MAX
miR-193b-3p	AP5M1
miR-193b-3p	TMTC1
miR-193b-3p	RECQL4
miR-193b-3p	POLD1
miR-193b-3p	CCDC77
miR-193b-3p	CDK1
miR-193b-3p	KPNA2
miR-193b-3p	CENPQ
miR-193b-3p	SHCBP1
miR-193b-3p	PTMS
miR-193b-3p	CHTF18
miR-193b-3p	NHLRC2
miR-193b-3p	RTKN2
miR-193b-3p	EZH2
miR-193b-3p	LOC391247
miR-193b-3p	EPDR1
miR-193b-3p	PCLAF
miR-193b-3p	ASF1B
miR-193b-3p	CHD4
miR-193b-3p	DNAJC9
miR-193b-3p	PFDN2
miR-193b-3p	ATP5B
miR-193b-3p	CDCA2
miR-193b-3p	SFXN2
miR-193b-3p	SIX1
miR-193b-3p	MND1
miR-193b-3p	MPST
miR-193b-3p	NSDHL
miR-193b-3p	IDI1
miR-193b-3p	PTGES2
miR-193b-3p	ITPKA
miR-193b-3p	NLRP3
miR-193b-3p	CDH1
miR-193b-3p	DSCC1
miR-193b-3p	COPRS
miR-193b-3p	APOLD1
miR-193b-3p	TOP2A
miR-193b-3p	FANCM
miR-193b-3p	CBX1
miR-193b-3p	SEPHS1
miR-193b-3p	MSH6
miR-193b-3p	ASPM
miR-193b-3p	C1QTNF2
miR-193b-3p	TUBB3
miR-193b-3p	TBC1D1
miR-193b-3p	DDX21
miR-193b-3p	CEP41
miR-193b-3p	GBF1
miR-193b-3p	TYMS
miR-193b-3p	C1orf112
miR-193b-3p	RBM8A
miR-193b-3p	CDCA5
miR-193b-3p	TMC8
miR-193b-3p	POLE
miR-193b-3p	ZNF395
miR-193b-3p	TYW3
miR-193b-3p	CHST14
miR-193b-3p	AGPAT1
miR-193b-3p	TJP2
miR-193b-3p	BRCA1
miR-193b-3p	TICRR
miR-193b-3p	HADHB
miR-193b-3p	NCAPD2
miR-193b-3p	SULF2
miR-193b-3p	WWTR1
miR-193b-3p	SLC30A7
miR-193b-3p	CHEK1
miR-193b-3p	WDR62
miR-193b-3p	JPT2
miR-193b-3p	MTHFD1
miR-193b-3p	UGP2
miR-193b-3p	SLC7A5
miR-193b-3p	CKAP2L
miR-193b-3p	MAPK8
miR-193b-3p	SEC61A1
miR-193b-3p	PXYLP1
miR-193b-3p	CDK6
miR-193b-3p	ELMO2
miR-193b-3p	NT5DC3
miR-193b-3p	KRAS
miR-193b-3p	HACE1
miR-193b-3p	MCM5
miR-193b-3p	DCAF7
miR-193b-3p	ABI2
miR-193b-3p	MCM7
miR-193b-3p	VAMP8
miR-193b-3p	CDC6
miR-193b-3p	FBXO5
miR-193b-3p	DAZAP2
miR-193b-3p	MYBL1
miR-193b-3p	MSANTD3
miR-193b-3p	PCNA
miR-193b-3p	E2F1
miR-193b-3p	S100A16
miR-193b-3p	RCC1
miR-193b-3p	BORA
miR-193b-3p	MRPL4
miR-193b-3p	CDT1
miR-193b-3p	C5
miR-193b-3p	CCDC32
miR-193b-3p	APOBEC3B
miR-193b-3p	EFS
miR-193b-3p	NUCB2
miR-193b-3p	PKN3
miR-193b-3p	TMED2
miR-193b-3p	ENOX2
miR-193b-3p	HAUS8
miR-193b-3p	C12orf49
miR-193b-3p	HIST1H1D
miR-193b-3p	ARHGAP11A
miR-193b-3p	KANK2
miR-193b-3p	SLC25A15
miR-193b-3p	PRRC1
miR-193b-3p	MAP7D3
miR-193b-3p	COTL1
miR-193b-3p	TM7SF2
miR-193b-3p	MCM8
miR-193b-3p	POLE2
miR-193b-3p	CLIC4
miR-193b-3p	CCNA2
miR-193b-3p	HEATR6
miR-193b-3p	SPC25
miR-193b-3p	APCDD1
miR-193b-3p	SLC35G1
miR-193b-3p	EPHX1
miR-193b-3p	KIF15
miR-193b-3p	ELK3
miR-193b-3p	SEC23A
miR-193b-3p	CDC37
miR-193b-3p	TACC3
miR-193b-3p	WDYHV1
miR-193b-3p	RFLNB
miR-193b-3p	ZWINT
miR-193b-3p	GMNN
miR-193b-3p	GINS3
miR-193b-3p	CDCA4
miR-193b-3p	DAGLB
miR-193b-3p	RAC2
miR-193b-3p	USP39
miR-193b-3p	TACC1
miR-193b-3p	E2F2
miR-193b-3p	FANCD2
miR-193b-3p	NF2
miR-193b-3p	TM9SF3
miR-193b-3p	LRRC8A
miR-193b-3p	RAD51
miR-193b-3p	ECH1
miR-193b-3p	CEP128
miR-193b-3p	PHF19
miR-193b-3p	PDXK
miR-193b-3p	SNX9
miR-193b-3p	MYB
miR-193b-3p	ARHGAP19
miR-193b-3p	BLM
miR-193b-3p	C9orf40
miR-193b-3p	SOAT1
miR-193b-3p	GIMAP2
miR-193b-3p	LPCAT1
miR-193b-3p	TUBA1B
miR-193b-3p	HACD2
miR-193b-3p	ESPL1
miR-193b-3p	HMGCR
miR-193b-3p	ENDOD1
miR-193b-3p	KIF1B
miR-193b-3p	TMEM33
miR-193b-3p	RUSC1
miR-193b-3p	BTRC
miR-193b-3p	NAGA
miR-193b-3p	CNOT6
miR-193b-3p	RSF1
miR-193b-3p	MORC4
miR-193b-3p	CCDC28A
miR-193b-3p	AREL1
miR-193b-3p	FEN1
miR-193b-3p	MCM6
miR-193b-3p	MCM4
miR-340-5p	LMNA
miR-340-5p	SLX4
miR-340-5p	ZIC5
miR-340-5p	RAB5B
miR-340-5p	OSBPL1A
miR-340-5p	ATP1A1
miR-340-5p	ZNF776
miR-340-5p	BCL2L11
miR-340-5p	RFWD3
miR-340-5p	KCTD20
miR-340-5p	NKRF
miR-340-5p	CYP1B1
miR-340-5p	BIVM
miR-340-5p	ARHGAP12
miR-340-5p	LYSMD3
miR-340-5p	GK5
miR-340-5p	LEPROT
miR-340-5p	ACIN1
miR-340-5p	KIAA1586
miR-340-5p	PLAG1
miR-340-5p	SCML2
miR-340-5p	SAMD12
miR-340-5p	CAPRIN2
miR-340-5p	SERTAD2
miR-340-5p	REV3L
miR-340-5p	MPHOSPH9
miR-340-5p	SLC39A7
miR-340-5p	ZFYVE26
miR-340-5p	TMEM138
miR-340-5p	ZCCHC2
miR-340-5p	GID8
miR-340-5p	TUBB3
miR-340-5p	SIVA1
miR-340-5p	ZNF35
miR-340-5p	CTTN
miR-340-5p	PPP1R14C
miR-340-5p	NUP50
miR-340-5p	MINPP1
miR-340-5p	PIM3
miR-340-5p	ECH1
miR-340-5p	TLNRD1
miR-340-5p	HSDL1
miR-340-5p	EFHD2
miR-340-5p	TES
miR-340-5p	QSOX2
miR-340-5p	GPX8
miR-340-5p	FBXO21
miR-340-5p	YIPF2
miR-340-5p	DCTN5
miR-340-5p	HOXA5
miR-340-5p	KLHL42
miR-340-5p	ANKRD9
miR-340-5p	KIF11
miR-340-5p	TXLNG
miR-340-5p	CREBZF
miR-340-5p	KYAT3
miR-340-5p	DDX5
miR-340-5p	PTPDC1
miR-340-5p	CDC23
miR-340-5p	HOXA9
miR-340-5p	ZNF83
miR-340-5p	ANKRD29
miR-340-5p	SLC16A14
miR-340-5p	LRPPRC
miR-340-5p	C1orf198
miR-340-5p	TNFRSF10B
miR-340-5p	SYPL1
miR-340-5p	DEPDC1
miR-340-5p	ZNF107
miR-340-5p	AMOT
miR-340-5p	BBS10
miR-340-5p	BCL11A
miR-340-5p	SHCBP1
miR-340-5p	SPIN4
miR-340-5p	ELAVL1
miR-340-5p	RBM8A
miR-340-5p	BCL10
miR-340-5p	GALNT3
miR-340-5p	CHMP4B
miR-340-5p	CRY2
miR-340-5p	APPL1
miR-340-5p	NUFIP2
miR-340-5p	SOWAHC
miR-340-5p	TLX1
miR-340-5p	CD46
miR-340-5p	UBE2Z
miR-340-5p	CSDE1
miR-340-5p	ITPR1
miR-340-5p	ZFHX3
miR-340-5p	KLF10
miR-340-5p	SKI
miR-340-5p	ATXN1
miR-340-5p	SZRD1
miR-340-5p	HECTD2
miR-340-5p	SMC3
miR-340-5p	MYLIP
miR-340-5p	ASF1A
miR-340-5p	LPCAT1
miR-340-5p	ID4
miR-340-5p	C1orf43
miR-340-5p	LBR
miR-340-5p	BTG3
miR-340-5p	LIMS1
miR-340-5p	KDELC2
miR-340-5p	OTUD1
miR-340-5p	RIT1
miR-340-5p	SLC35G1
miR-340-5p	ACSL3
miR-340-5p	BTBD10
miR-340-5p	FBXL3
miR-340-5p	NET1
miR-340-5p	ANKRD40
miR-340-5p	PELI1
miR-340-5p	PDE4D
miR-340-5p	SOX4
miR-340-5p	NEK7
miR-340-5p	RNF11
miR-340-5p	MCMBP
miR-340-5p	TMEM245
miR-340-5p	SLC7A11
miR-340-5p	KAT6B
miR-340-5p	KCNK1
miR-378a-3p	VPS37B
miR-378a-3p	DDX39A
miR-378a-3p	C3orf38
miR-378a-3p	GMEB2
miR-378a-3p	DCLRE1B
miR-378a-3p	LAMP1
miR-378a-3p	CMTM6
miR-378a-3p	ZBTB14
miR-378a-3p	CHAMP1
miR-378a-3p	IGF2BP1
miR-130b-3p	SNX12
miR-130b-3p	ZNF202
miR-130b-3p	PDZD8
miR-130b-3p	KATNAL1
miR-130b-3p	ZBTB8A
miR-130b-3p	SMCR8
miR-130b-3p	HNRNPUL1
miR-130b-3p	GAS1
miR-130b-3p	UQCRQ
miR-130b-3p	BNIP2
miR-130b-3p	GOPC
miR-130b-3p	LPGAT1
miR-130b-3p	GNB5
miR-130b-3p	TMEM168
miR-130b-3p	RAB5B
miR-130b-3p	FAM129A
miR-130b-3p	AKAP11
miR-130b-3p	THOP1
miR-130b-3p	SUN2
miR-130b-3p	ZNF417
miR-130b-3p	NACC2
miR-130b-3p	EPHA4
miR-130b-3p	HOXC8
miR-130b-3p	NIN
miR-130b-3p	GPR137C
miR-130b-3p	ZNF567
miR-130b-3p	KCTD20
miR-130b-3p	HHEX
miR-130b-3p	BRWD1
miR-130b-3p	SIX4
miR-130b-3p	ARHGAP12
miR-130b-3p	HCCS
miR-130b-3p	SESTD1
miR-130b-3p	SPOPL
miR-130b-3p	RAB34
miR-130b-3p	DYNLL2
miR-130b-3p	RPA2
miR-130b-3p	NDEL1
miR-130b-3p	TGFBR2
miR-130b-3p	SLAIN1
miR-130b-3p	SECISBP2L
miR-130b-3p	TRIP10
miR-130b-3p	CRY2
miR-130b-3p	WDR33
miR-130b-3p	STRBP
miR-130b-3p	POGK
miR-130b-3p	RAB1B
miR-130b-3p	LRP8
miR-130b-3p	GRAMD1A
miR-130b-3p	RPRD1B
miR-130b-3p	EGLN3
miR-130b-3p	FOXJ3
miR-130b-3p	TNKS1BP1
miR-130b-3p	TOLLIP
miR-130b-3p	HSP90B1
miR-130b-3p	MIDN
miR-130b-3p	TRPC3
miR-130b-3p	TAX1BP1
miR-130b-3p	BTG3
miR-130b-3p	NR3C1
miR-130b-3p	LIMA1
miR-130b-3p	C3orf38
miR-130b-3p	NR2C2AP
miR-130b-3p	ASB6
miR-130b-3p	KCTD10
miR-130b-3p	SGTB
miR-130b-3p	CSNK1G1
miR-130b-3p	FAM210A
miR-130b-3p	POGZ
miR-130b-3p	ADARB1
miR-130b-3p	ICMT
miR-130b-3p	ZNF264
miR-130b-3p	RB1
miR-130b-3p	AHR
miR-130b-3p	C12orf65
miR-130b-3p	ARCN1
miR-130b-3p	UBXN2A
miR-130b-3p	HARS
miR-130b-3p	EGR2
miR-130b-3p	SFXN5
miR-130b-3p	SLC5A3
miR-130b-3p	DUSP8
miR-130b-3p	TMEM127
miR-130b-3p	KMT5B
miR-130b-3p	SMAD4
miR-130b-3p	TNFRSF21
miR-130b-3p	NFIB
miR-130b-3p	MAP7
miR-130b-3p	COX10
miR-130b-3p	PDRG1
miR-130b-3p	DDX5
miR-130b-3p	PSMD9
miR-130b-3p	RASSF8
miR-130b-3p	PBXIP1
miR-130b-3p	RASSF1
miR-130b-3p	SLC35D1
miR-130b-3p	HOXA5
miR-130b-3p	MAPRE3
miR-130b-3p	ANKFY1
miR-130b-3p	MAN1C1
miR-130b-3p	NAA30
miR-130b-3p	PPP6R2
miR-130b-3p	PTP4A1
miR-130b-3p	SNAPIN
miR-130b-3p	OTUD4
miR-130b-3p	PPP6R3
miR-130b-3p	SEC23B
miR-130b-3p	PPP1R15B
miR-130b-3p	ARID4B
miR-130b-3p	RAP2C
miR-130b-3p	ARRDC3
miR-130b-3p	CLIP1
miR-130b-3p	TMEM9B
miR-130b-3p	PRKAA1
miR-130b-3p	MB21D2
miR-130b-3p	SON
miR-130b-3p	MID1IP1
miR-130b-3p	PRNP
miR-130b-3p	PDZD11
miR-130b-3p	BAHD1
miR-130b-3p	PAPD4
miR-130b-3p	ZBTB4
miR-130b-3p	SLC44A1
miR-130b-3p	MBNL1
miR-130b-3p	ZCCHC14
miR-130b-3p	TRIM2
miR-130b-3p	MPHOSPH9
miR-130b-3p	C16orf70
miR-130b-3p	AGO1
miR-130b-3p	ARL6IP1
miR-130b-3p	LDLR
miR-130b-3p	ATP6V1C1
miR-130b-3p	ENPP5
miR-130b-3p	PTPRG
miR-130b-3p	CDK19
miR-130b-3p	FBXO28
miR-130b-3p	SYBU
miR-130b-3p	VCPKMT
miR-130b-3p	FBXL5
miR-130b-3p	KMT2D
miR-130b-3p	SLC10A3
miR-130b-3p	GPATCH8
miR-130b-3p	ATE1
miR-130b-3p	ADAR
miR-130b-3p	ATMIN
miR-130b-3p	GLE1
miR-130b-3p	ANKRD29
miR-130b-3p	STK11
miR-130b-3p	MKRN2
miR-130b-3p	GPATCH2
miR-130b-3p	STYX
miR-130b-3p	TMEM109
miR-130b-3p	PAPOLA
miR-130b-3p	NCKAP5
miR-130b-3p	MSANTD4
miR-130b-3p	CKAP5
miR-130b-3p	VLDLR
miR-130b-3p	ARL1
miR-130b-3p	CAPZB
miR-130b-3p	PDE3B
miR-130b-3p	PTER
miR-130b-3p	ASF1A
miR-130b-3p	KLF9
miR-130b-3p	KLHL28
miR-130b-3p	SCAMP2
miR-130b-3p	GFOD1
miR-130b-3p	SLMAP
miR-130b-3p	SH3PXD2A
miR-130b-3p	SMYD2
miR-130b-3p	SOCS4
miR-130b-3p	TSG101
miR-130b-3p	DCAF8
miR-130b-3p	LBR
miR-130b-3p	EFCAB14
miR-130b-3p	SRSF7
miR-130b-3p	TES
miR-130b-3p	EZH1
miR-130b-3p	DSTYK
miR-130b-3p	SH3BP5
miR-130b-3p	KLF11
miR-130b-3p	KBTBD2
miR-130b-3p	PPP1R9A
miR-130b-3p	KANSL1
miR-130b-3p	CD2AP
miR-130b-3p	WEE1
miR-130b-3p	MPP5
miR-130b-3p	CPPED1
miR-130b-3p	E2F1
miR-130b-3p	RDH11
miR-130b-3p	BLCAP
miR-130b-3p	PXYLP1
miR-130b-3p	SERINC3
miR-130b-3p	BTBD10
miR-130b-3p	SGMS1
miR-130b-3p	GRB10
miR-130b-3p	IER3IP1
miR-130b-3p	EPC1
miR-130b-3p	KIAA1549
miR-130b-3p	FAT3
miR-130b-3p	KLHL21
miR-130b-3p	HIF1AN
miR-130b-3p	PRUNE2
miR-130b-3p	ZNF217
miR-130b-3p	SPATA2
miR-130b-3p	TRIM59
miR-130b-3p	HEG1
miR-130b-3p	IKZF4
miR-130b-3p	MREG
miR-130b-3p	SPART
miR-130b-3p	CNOT4
miR-130b-3p	F3
miR-130b-3p	ARHGAP1
miR-130b-3p	SRSF2
miR-130b-3p	HABP4
miR-130b-3p	MTMR4
miR-130b-3p	TOM1L2
miR-130b-3p	ANKRD52
miR-130b-3p	RSRP1
miR-130b-3p	RNF145
miR-130b-3p	RNF41
miR-130b-3p	RAB12
miR-130b-3p	SEL1L3
miR-130b-3p	FYCO1
miR-130b-3p	PTPN4
miR-130b-3p	CNOT6
miR-130b-3p	CBFB
miR-130b-3p	BTBD3
miR-130b-3p	BMT2
miR-130b-3p	PSAP
miR-130b-3p	MTMR9
miR-130b-3p	HIVEP2
miR-130b-3p	TCF4
miR-130b-3p	PHF3
miR-130b-3p	JARID2
miR-130b-3p	ACVR1
miR-130b-3p	RAB5A
miR-130b-3p	DDX6
miR-29c-3p	MKL2
miR-29c-3p	C12orf76
miR-29c-3p	NUMB
miR-29c-3p	ZNF45
miR-29c-3p	SH3GLB1
miR-29c-3p	IRF2BP2
miR-29c-3p	WSB2
miR-29c-3p	PURG
miR-29c-3p	CDV3
miR-29c-3p	JUN
miR-29c-3p	TIPRL
miR-29c-3p	OIP5
miR-29c-3p	SCAF11
miR-29c-3p	GNB4
miR-29c-3p	R3HDM4
miR-29c-3p	ADO
miR-29c-3p	FAM102B
miR-29c-3p	KCTD15
miR-29c-3p	U2SURP
miR-29c-3p	KLHL28
miR-29c-3p	BFAR
miR-29c-3p	CDC42SE1
miR-29c-3p	PPP1R14C
miR-29c-3p	HMGCR
miR-29c-3p	SOWAHC
miR-29c-3p	TXNDC16
miR-29c-3p	ELMSAN1
miR-29c-3p	IRGQ
miR-29c-3p	PDHX
miR-29c-3p	CEP68
miR-29c-3p	NKIRAS2
miR-29c-3p	VEGFA
miR-29c-3p	ZBTB10
miR-29c-3p	AKT3
miR-29c-3p	SPIN4
miR-29c-3p	KIAA0895
miR-29c-3p	CDC23
miR-29c-3p	DDX21
miR-29c-3p	BCL11A
miR-29c-3p	CCNT2
miR-29c-3p	DICER1
miR-29c-3p	FREM2
miR-29c-3p	TMTC3
miR-29c-3p	AMER1
miR-29c-3p	KIAA1549
miR-29c-3p	DCAF12
miR-29c-3p	ANKRD13C
miR-29c-3p	HDGF
miR-29c-3p	MORF4L1
miR-29c-3p	PLAG1
miR-29c-3p	RAB30
miR-29c-3p	KMT5C
miR-29c-3p	OTULIN
miR-29c-3p	PRKAB2
miR-29c-3p	KDM5B
miR-29c-3p	BACH2
miR-29c-3p	RNF19A
miR-29c-3p	MYCN
miR-29c-3p	BACE1
miR-150-5p	PTPRR
miR-150-5p	MS4A3
miR-150-5p	AGA
miR-141-3p	ELAVL4
miR-141-3p	MAPK9
miR-141-3p	TFDP2
miR-141-3p	E2F3
miR-141-3p	SHC1
miR-141-3p	VAC14
miR-141-3p	TCF7L1
miR-141-3p	ELMO2
miR-141-3p	RASSF2
miR-141-3p	KLHL20
miR-141-3p	RIN2
miR-141-3p	2022-09-07
miR-141-3p	HOXB5
miR-141-3p	ERBIN
miR-141-3p	KLF11
miR-141-3p	PTPRD
miR-141-3p	WDR37
miR-133a-3p	TPM1
miR-133a-3p	FBN1
miR-133a-3p	FAM120C
miR-133a-3p	BCAN
miR-133a-3p	TCTEX1D2
miR-133a-3p	ARL6IP1
miR-133a-3p	RFT1
miR-133a-3p	SENP1
miR-133a-3p	SMIM14
miR-133a-3p	PRELID1
miR-133a-3p	CNN2
miR-133a-3p	ARPC5
miR-133a-3p	FTL
miR-133a-3p	CERS2
miR-133a-3p	SEC61B
miR-133a-3p	PLEKHA3
miR-133a-3p	EGFL7
miR-133a-3p	VEGFA
miR-133a-3p	PIK3R2
miR-133a-3p	RGS3
miR-133a-3p	COL1A1
miR-133a-3p	GSTP1
miR-125b-5p	EPO
miR-125b-5p	MUC1
miR-122-5p	SSR3
miR-122-5p	PHOX2A
miR-122-5p	DZIP1L
miR-122-5p	RAI14
miR-122-5p	STARD13
miR-122-5p	CNN3
miR-122-5p	A2M
miR-122-5p	EFCAB6
miR-122-5p	GLOD4
miR-122-5p	CALR
miR-122-5p	POFUT1
miR-122-5p	PYGO1
miR-122-5p	CDY2B
miR-122-5p	CDC42EP3
miR-122-5p	CS
miR-122-5p	RNF170
miR-122-5p	GTF3C6
miR-122-5p	ZNF321P
miR-122-5p	LAMP1
miR-122-5p	SLC52A2
miR-122-5p	ZNF658
miR-122-5p	ATP13A3
miR-122-5p	CPNE5
miR-122-5p	KATNAL1
miR-122-5p	TMEM136
miR-122-5p	TMEM74
miR-122-5p	ANKRD10
miR-122-5p	TBL1XR1
miR-122-5p	USP10
miR-122-5p	AKAP11
miR-122-5p	HCCS
miR-122-5p	POMGNT2
miR-122-5p	CTPS1
miR-122-5p	SLC44A1
miR-122-5p	CLSPN
miR-122-5p	RABGEF1
miR-122-5p	FBXO7
miR-122-5p	NCDN
miR-122-5p	SOX2
miR-122-5p	ZNF618
miR-122-5p	ABLIM1
miR-122-5p	ZBTB4
miR-122-5p	LUZP1
miR-122-5p	NLGN3
miR-122-5p	PRR11
miR-122-5p	HHAT
miR-122-5p	UBE2L3
miR-122-5p	DNAJC18
miR-122-5p	FAM102A
miR-122-5p	PFKFB2
miR-122-5p	DENND2C
miR-122-5p	HMOX1
miR-122-5p	USP28
miR-122-5p	KRT18
miR-122-5p	BPGM
miR-122-5p	ZNF233
miR-122-5p	SLC25A30
miR-122-5p	ANKRD9
miR-122-5p	TRIM65
miR-122-5p	B4GALT1
miR-122-5p	ANXA7
miR-122-5p	SLC19A2
miR-122-5p	MARCKS
miR-122-5p	CLEC11A
miR-122-5p	CENPF
miR-122-5p	PFDN1
miR-122-5p	SPAG9
miR-122-5p	CEACAM8
miR-122-5p	KRT10
miR-122-5p	SET
miR-122-5p	SLC11A2
miR-122-5p	MYCBP
miR-122-5p	GPHB5
miR-122-5p	STAU2
miR-122-5p	ERP29
miR-122-5p	SPTLC1
miR-122-5p	GTF2H2
miR-122-5p	C14orf39
miR-122-5p	UBE2K
miR-122-5p	PPP1R9B
miR-122-5p	PSMD10
miR-122-5p	CALD1
miR-122-5p	NMNAT2
miR-122-5p	SCN4B
miR-122-5p	C1orf122
miR-122-5p	PAK1
miR-122-5p	DNAJB1
miR-122-5p	DMXL1
miR-122-5p	ZNF160
miR-122-5p	CSRP1
miR-122-5p	PHKA1
miR-122-5p	RBBP5
miR-122-5p	ANKRD13C
miR-122-5p	SUCLA2
miR-122-5p	PEA15
miR-122-5p	MTPN
miR-122-5p	YKT6
miR-122-5p	MOB3B
miR-122-5p	FAM118A
miR-122-5p	ZNF264
miR-122-5p	HECTD3
miR-122-5p	BATF2
miR-122-5p	PIP4K2A
miR-122-5p	MAPRE1
miR-122-5p	TBC1D22B
miR-122-5p	SLC9A1
miR-122-5p	NPEPPS
miR-122-5p	BCL2L1
miR-122-5p	CALU
miR-122-5p	BRI3BP
miR-122-5p	PSPH
miR-122-5p	APMAP
miR-122-5p	WASF1
miR-122-5p	LCA5
miR-122-5p	NODAL
miR-122-5p	CASP7
miR-122-5p	CPA3
miR-122-5p	TCP11
miR-122-5p	NALCN
miR-122-5p	PLAGL2
miR-122-5p	IDS
miR-122-5p	PARP11
miR-122-5p	MAZ
miR-122-5p	CPNE4
miR-122-5p	FAM19A3
miR-122-5p	KRT14
miR-122-5p	DYNC1H1
miR-122-5p	GNL3L
miR-122-5p	HLA-DQA1
miR-122-5p	EYA4
miR-122-5p	GNPDA2
miR-122-5p	BRCA2
miR-122-5p	ZSCAN4
miR-122-5p	SERAC1
miR-122-5p	SLC15A2
miR-122-5p	ART3
miR-122-5p	EP400
miR-122-5p	MT4
miR-122-5p	TRAM2
miR-122-5p	PHPT1
miR-122-5p	PCLAF
miR-122-5p	VHL
miR-122-5p	IFNA1
miR-122-5p	FSTL3
miR-122-5p	PHF14
miR-122-5p	ZCCHC2
miR-122-5p	GSTM3
miR-122-5p	DCTN5
miR-122-5p	CHST3
miR-122-5p	HECW2
miR-122-5p	ADO
miR-122-5p	POMZP3
miR-122-5p	CHST12
miR-122-5p	ARSB
miR-122-5p	ATP7A
miR-122-5p	PMP22
miR-122-5p	TGFBRAP1
miR-122-5p	ORC2
miR-122-5p	CREB1
miR-122-5p	CD83
miR-122-5p	TOB2
miR-122-5p	LRP11
miR-122-5p	MPV17
miR-122-5p	TRIM29
miR-122-5p	OSBP2
miR-122-5p	PKM
miR-122-5p	FOXK2
miR-122-5p	CLIC4
miR-122-5p	ST6GALNAC4
miR-122-5p	SMURF2
miR-122-5p	LMNB2
miR-122-5p	BAX
miR-122-5p	CDK4
miR-27b-3p	PAX7
miR-183-5p	SNRPD3
miR-183-5p	RTN4
miR-183-5p	CEPT1
miR-183-5p	RBM34
miR-183-5p	TWNK
miR-183-5p	CCND1
[truncated: 16,894 more rows]
